# Supplementary material for: Loss of the Periplasmic Chaperone Skp and Mutations in the Efflux Pump AcrAB-TolC Play a Role in Acquired Resistance to Antimicrobial Peptides in Salmonella typhimurium
Source: Front Microbiol. 2020 Mar 10;11:189. doi: 10.3389/fmicb.2020.00189 (PMC7075815; doi:10.3389/fmicb.2020.00189)
Supplement: TABLE S1 — Primers that were used in this study. [file Table_1.xlsx]

## Sheet: primers
Name	*Sequence 5'->3'
AcrB-HA-for	GTCATTCGACAGAACATCGCTACCCATACGACGTCCCAGACTACGCTTGATTTGCTCACT
AcrB-HA-rev	GCGGCCTTATCAACAGTGAGCAAATCAAGCGTAGTCTGGGACGTCGTATGGGTAGCGATG
AcrB-mut-for	CGTCGTCGGTATGGCTTATC
AcrB-mut-rev	CCGCCTGGTCAATCAACTC
AcrB-scarless-for	CGTCGTCGGTATGGCTTATCTGTTCGTTCGTCTGCCAAGCAGGGTTTTCCCAGTCACGAC
AcrB-scarless-HA-for	AAGCGAAGATATTGAGCATAGTCATTCGACAGAACATCGCAGGGTTTTCCCAGTCACGAC
AcrB-scarless-rev	TGAGTTTTTCATGACCAAGTCCCGCCTGGTCAATCAACTCTGCTTCCGGCTCGTATGTTG
AcrB-scraless-HA-rev	AAAGGCCGCTTGCGCGGCCTTATCAACAGTGAGCAAATCATGCTTCCGGCTCGTATGTTG
HlpA-mut-for	GCCGTTGGTCTTCTCCTAC
HlpA-mut-rev	CCGCAGTCTGGATACGAGTC
HlpA-scarless-for	TGCAAAGGAATGCATTGGTAGTGTAGCGATGACTTTTGGCTGCTTCCGGCTCGTATGTTG
HlpA-scarless-rev	CTTTCATGGATTGCAGACGCTGCATTTTAGATTGCAGATCAGGGTTTTCCCAGTCACGAC
RamR-mut-for	AGGCGCGGTATTCATCCGAC
RamR-mut-rev	CGGCAGCCCTTGATTATGAG
RamR-scarless-for	CGCGCGGGATGGTTCAGACCCCAACTGATGTAACTGTTCCAGGGTTTTCCCAGTCACGAC
RamR-scarless-rev	CTTTTCAAAGGTTGACATTCACCGTTGCGACGCGACAACGTGCTTCCGGCTCGTATGTTG
	* pwrg717 binding sites are underlined and the HA coding sequence is in bold
