# Supplementary material for: Loss of the Periplasmic Chaperone Skp and Mutations in the Efflux Pump AcrAB-TolC Play a Role in Acquired Resistance to Antimicrobial Peptides in Salmonella typhimurium
Source: Front Microbiol. 2020 Mar 10;11:189. doi: 10.3389/fmicb.2020.00189 (PMC7075815; doi:10.3389/fmicb.2020.00189)
Supplement: TABLE S2 — Description of the genes that were depleted or enriched according to the single gene analysis. [file Table_2.xlsx]

## Sheet: Sheet1
Protein IDs	Majority protein IDs	Protein name	Gene name	Fasta headers	Peptides	Unique peptides	p-value control strain / skp mut	q-value control strain/ skp mut	Ratio skp mut/ control strain	p-value control strain/ RL1	q-value control strain/ RL1	Ratio RL1/control strain	p-value RL1/ skp mut	q-value RL1/ skp mut	Ratio RL1/ skp mut	Intensity: skp mut #1	Intensity: skp mut #2	Intensity: skp mut #3	Intensity: RL1 #1	Intensity: RL1 #2	Intensity: RL1 #3	Intensity: control strain #1	Intensity: control strain #2	Intensity: control strain #3	GO annotation: Biological process	GO annotation: Molecular function	GO annotation: Cellular compartment	KEGG pathway	Sequence coverage [%]	Mol. weight [kDa]	Q-value	Score	MS/MS count
A0A0F6B2Q6	A0A0F6B2Q6	A0A0F6B2Q6	motA	tr|A0A0F6B2Q6|A0A0F6B2Q6_SALT1 Flagellar motor protein MotA OS=Salmonella typhimurium (strain 14028s / SGSC 2262) OX=588858 GN=motA PE=4 SV=1	6	6	0.28491	1	0.895179	8.37955e-05	0.0466667	0.420048	0.00143636	0.1175	0.469233	23223010	21699010	28796010	12507000	10764990	11135000	28816000	26514990	26474990					15.6	32.082	0	11.392	38
A0A0F6B2W1	A0A0F6B2W1	A0A0F6B2W1	fliM	tr|A0A0F6B2W1|A0A0F6B2W1_SALT1 Flagellar motor switch protein FliM OS=Salmonella typhimurium (strain 14028s / SGSC 2262) OX=588858 GN=fliM PE=3 SV=1	15	15	0.229935	1	0.834253	0.00222123	0.0898974	0.623776	0.111388	0.380431	0.747706	124270000	81346040	111250100	85705940	79888990	68659010	125269900	120729900	128070000					61.1	37.858	0	104.84	161
A0A0F6B8P2	A0A0F6B8P2	A0A0F6B8P2	rpoZ	tr|A0A0F6B8P2|A0A0F6B8P2_SALT1 DNA-directed RNA polymerase subunit omega OS=Salmonella typhimurium (strain 14028s / SGSC 2262) OX=588858 GN=rpoZ PE=3 SV=1	15	15	0.00528235	0.300651	1.46109	0.04775	0.264662	1.15507	0.0510338	0.296813	0.790551	692929600	566769900	561759800	443609900	526420200	466769700	411990100	418420100	410309900					95.6	10.236	0	323.31	259
A0A0F6B6Z8	A0A0F6B6Z8	A0A0F6B6Z8	STM14_3893	tr|A0A0F6B6Z8|A0A0F6B6Z8_SALT1 Putative methyl-accepting chemotaxis protein OS=Salmonella typhimurium (strain 14028s / SGSC 2262) OX=588858 GN=STM14_3893 PE=4 SV=1	24	23	0.057402	0.852749	0.903666	3.1078e-05	0.0502857	0.20433	3.8227e-05	0.0462857	0.226112	378450000	346320100	361599900	92603010	72541960	81559050	408890000	414960000	378510000					47.8	57.252	0	226.56	192
A0A0F6AWM7	A0A0F6AWM7	A0A0F6AWM7	surA	tr|A0A0F6AWM7|A0A0F6AWM7_SALT1 Chaperone SurA OS=Salmonella typhimurium (strain 14028s / SGSC 2262) OX=588858 GN=surA PE=1 SV=1	28	28	4.31652e-05	0.019	1.33864	0.00123519	0.0967826	1.38797	0.42493	0.722034	1.03685	1257300000	1209301000	1245101000	1384599000	1217600000	1251699000	927409600	907419600	937789800					68	47.25	0	323.31	407
A0A0F6BB74	A0A0F6BB74	A0A0F6BB74	tsr	tr|A0A0F6BB74|A0A0F6BB74_SALT1 Methyl-accepting chemotaxis protein I OS=Salmonella typhimurium (strain 14028s / SGSC 2262) OX=588858 GN=tsr PE=4 SV=1	32	29	0.323011	1	0.938787	7.33356e-05	0.0509091	0.447214	0.00045203	0.0992308	0.476375	1030600000	855810500	932090400	452429700	478750100	410309900	1030600000	982060600	981740000					69.6	60.169	0	323.31	347
A0A0F6B2V7	A0A0F6B2V7	A0A0F6B2V7	fliI	tr|A0A0F6B2V7|A0A0F6B2V7_SALT1 Flagellum-specific ATP synthase OS=Salmonella typhimurium (strain 14028s / SGSC 2262) OX=588858 GN=fliI PE=4 SV=1	19	19	0.115941	1	0.869462	0.0202374	0.186103	0.651948	0.0891783	0.349409	0.74983	60162990	48239010	55622020	49670030	40578970	33765010	65722020	59968040	62314990					47.6	49.264	0	82.337	118
A0A0F6AZC6	A0A0F6AZC6	A0A0F6AZC6	aroA	tr|A0A0F6AZC6|A0A0F6AZC6_SALT1 3-phosphoshikimate 1-carboxyvinyltransferase OS=Salmonella typhimurium (strain 14028s / SGSC 2262) OX=588858 GN=aroA PE=3 SV=1	21	21	0.0221023	0.613811	0.88037	0.206976	0.500012	0.960981	0.0920189	0.356668	1.09157	147569900	134440100	148740100	163890000	152730100	153330000	159730000	162040000	167089900					55.5	46.131	0	133.72	194
A0A0F6B2Q1	A0A0F6B2Q1	A0A0F6B2Q1	cheR	tr|A0A0F6B2Q1|A0A0F6B2Q1_SALT1 Chemotaxis protein methyltransferase OS=Salmonella typhimurium (strain 14028s / SGSC 2262) OX=588858 GN=cheR PE=4 SV=1	11	11	0.0468767	0.796176	0.803398	0.00141107	0.0957647	0.449611	0.00360676	0.153741	0.559636	24567000	22372990	20813000	10708000	13629000	13738990	24883980	30178010	29377000					38.5	32.923	0	21.483	66
A0A0F6B450	A0A0F6B450	A0A0F6B450	STM14_2852	tr|A0A0F6B450|A0A0F6B450_SALT1 Putative chemotaxis signal transduction protein OS=Salmonella typhimurium (strain 14028s / SGSC 2262) OX=588858 GN=STM14_2852 PE=4 SV=1	15	15	0.498374	1	0.866183	0.00316023	0.0997917	0.325632	0.0135046	0.208262	0.375938	245260200	279470100	434470000	101830000	97970050	158600000	301359900	391869800	388030100					51.1	37.01	0	217.33	171
A0A0F6AZ63	A0A0F6AZ63	A0A0F6AZ63	artI	tr|A0A0F6AZ63|A0A0F6AZ63_SALT1 Arginine transport system OS=Salmonella typhimurium (strain 14028s / SGSC 2262) OX=588858 GN=artI PE=3 SV=1	23	23	0.0629663	0.865624	1.13351	0.00811276	0.146346	1.15433	0.749574	0.924765	1.01836	676929700	673930200	587039900	676190000	624099700	670209900	571470300	553119700	581749900					84.4	26.996	0	323.31	293
A0A0F6B8C8	A0A0F6B8C8	A0A0F6B8C8	yiaC	tr|A0A0F6B8C8|A0A0F6B8C8_SALT1 Uncharacterized protein OS=Salmonella typhimurium (strain 14028s / SGSC 2262) OX=588858 GN=yiaC PE=4 SV=1	6	6	0.10514	1	0.60293	0.0395656	0.24626	0.794194	0.304344	0.607616	1.31722	4063701	4849101	8753497	6898000	7521398	7598397	8024404	9935503	9870995					51.4	16.945	0	18.505	25
A0A0F6B6W5	A0A0F6B6W5	A0A0F6B6W5	tolC	tr|A0A0F6B6W5|A0A0F6B6W5_SALT1 Outer membrane channel protein OS=Salmonella typhimurium (strain 14028s / SGSC 2262) OX=588858 GN=tolC PE=4 SV=1	31	31	0.352466	1	1.08916	2.47076e-05	0.0456	2.41559	0.000785272	0.102703	2.21784	893999400	1013300000	770329700	1951400000	1857801000	2099901000	787520400	837420200	818970200					77.1	53.426	0	323.31	417
A0A0F6AYN5	A0A0F6AYN5	A0A0F6AYN5	sdhB	tr|A0A0F6AYN5|A0A0F6AYN5_SALT1 Succinate dehydrogenase iron-sulfur subunit OS=Salmonella typhimurium (strain 14028s / SGSC 2262) OX=588858 GN=sdhB PE=3 SV=1	17	17	0.622313	1	1.07904	0.0121087	0.161443	0.565818	0.0246409	0.223714	0.524369	220140000	293710200	351320000	177150000	117050000	157949900	269050100	241440000	278330000					69.5	26.864	0	323.31	205
D0ZV21	D0ZV21	D0ZV21	sipC	sp|D0ZV21|SIPC_SALT1 Cell invasion protein SipC OS=Salmonella typhimurium (strain 14028s / SGSC 2262) OX=588858 GN=sipC PE=3 SV=1	23	23	0.00325357	0.220947	0.00564615	1.82857e-05	0	0.00797857	0.69008	0.897481	1.4131	189280	723590	3039962	908726	1057135	1222980	92613050	170419900	146560100	multi-organism process;pathogenesis		extracellular region		67.5	42.983	0	185.27	66
A0A0F6B798	A0A0F6B798	A0A0F6B798	yrbD	tr|A0A0F6B798|A0A0F6B798_SALT1 Putative transport protein OS=Salmonella typhimurium (strain 14028s / SGSC 2262) OX=588858 GN=yrbD PE=4 SV=1	11	11	0.172107	1	1.1393	0.00183701	0.0856232	1.66603	0.0206091	0.215935	1.46233	247110100	197949900	194719900	334579900	328660000	270860000	191920000	184739900	181660100					61.2	19.826	0	161.32	167
A0A0F6B954	A0A0F6B954	A0A0F6B954	rbsC	tr|A0A0F6B954|A0A0F6B954_SALT1 Ribose ABC transporter permease protein OS=Salmonella typhimurium (strain 14028s / SGSC 2262) OX=588858 GN=rbsC PE=3 SV=1	5	5	0.350808	1	0.942513	0.0581784	0.276803	0.722833	0.104952	0.376117	0.76692	48217010	42076000	42173020	36263980	39704990	26804010	46589980	44200000	49624020					20.9	33.296	0	38.488	21
A0A0F6B197	A0A0F6B197	A0A0F6B197	ynfI	tr|A0A0F6B197|A0A0F6B197_SALT1 Tat proofreading chaperone DmsD OS=Salmonella typhimurium (strain 14028s / SGSC 2262) OX=588858 GN=ynfI PE=3 SV=1	4	4	0.481317	1	0.904597	0.32064	0.648904	1.10647	0.255845	0.563081	1.22316	24305000	15723010	20196990	24375990	27874980	20786990	22249010	20676010	22666000					20.1	23.48	0	17.538	34
A0A0F6B5M2	A0A0F6B5M2	A0A0F6B5M2	emrR	tr|A0A0F6B5M2|A0A0F6B5M2_SALT1 Transcriptional repressor MprA OS=Salmonella typhimurium (strain 14028s / SGSC 2262) OX=588858 GN=emrR PE=4 SV=1	9	9	0.173972	1	1.12282	0.837456	0.957736	0.964194	0.446422	0.742606	0.858724	120990000	153560000	141410100	87360050	122880000	154979900	121460000	123580100	123650000					44.3	20.537	0	52.444	112
A0A0F6B2N4	A0A0F6B2N4	A0A0F6B2N4	yecN	tr|A0A0F6B2N4|A0A0F6B2N4_SALT1 Putative inner membrane protein OS=Salmonella typhimurium (strain 14028s / SGSC 2262) OX=588858 GN=yecN PE=4 SV=1	2	2	0.492713	1	0.929266	0.0636567	0.291695	0.836248	0.390316	0.692388	0.899902	5356098	4225500	5692903	4440700	4143997	5102403	5720297	5516103	5088499					17.6	15.168	0	5.3656	16
A0A0F6B8L0	A0A0F6B8L0	A0A0F6B8L0	rfaL	tr|A0A0F6B8L0|A0A0F6B8L0_SALT1 O-antigen ligase OS=Salmonella typhimurium (strain 14028s / SGSC 2262) OX=588858 GN=rfaL PE=4 SV=1	9	9	0.33267	1	1.12682	0.947038	0.988918	0.99462	0.393022	0.694251	0.88268	71479980	49404000	57594000	57339030	54366000	44870020	52016000	53804980	50792970					25.5	46.06	0	45.761	89
A0A0F6BA86	A0A0F6BA86	A0A0F6BA86	STM14_5099	tr|A0A0F6BA86|A0A0F6BA86_SALT1 Conjugative transfer protein OS=Salmonella typhimurium (strain 14028s / SGSC 2262) OX=588858 GN=STM14_5099 PE=4 SV=1	6	6	0.000179733	0.0685	1.67598	0.00244575	0.0969877	1.43764	0.0500311	0.295697	0.857791	25528980	26474990	23968000	19979010	21768000	23509990	14610000	15869000	14842010					16.5	46.977	0	69.033	31
A0A0F6AX29	A0A0F6AX29	A0A0F6AX29	hlpA	tr|A0A0F6AX29|A0A0F6AX29_SALT1 Periplasmic chaperone OS=Salmonella typhimurium (strain 14028s / SGSC 2262) OX=588858 GN=hlpA PE=3 SV=1	14	14	0.00230386	0.216286	0.0444816	0.00194537	0.0861408	0.044072	0.98632	0.997792	0.990793	41627980	14670990	12974990	27594010	28296010	9870995	440599700	289480000	705910000					67.1	17.905	0	323.31	105
A0A0F6B6Y5	A0A0F6B6Y5	A0A0F6B6Y5	ygiM	tr|A0A0F6B6Y5|A0A0F6B6Y5_SALT1 Putative signal transduction protein OS=Salmonella typhimurium (strain 14028s / SGSC 2262) OX=588858 GN=ygiM PE=4 SV=1	19	19	0.00017748	0.0913333	3.51206	3.11347e-05	0.044	3.25318	0.402198	0.702294	0.926286	289779900	247169900	221320100	236120000	240280000	222059900	68676980	67287970	79186040					68.1	22.855	0	269.35	196
A0A0F6AYJ5	A0A0F6AYJ5	A0A0F6AYJ5	ybfF	tr|A0A0F6AYJ5|A0A0F6AYJ5_SALT1 Uncharacterized protein OS=Salmonella typhimurium (strain 14028s / SGSC 2262) OX=588858 GN=ybfF PE=4 SV=1	10	10	0.485836	1	0.91234	0.00138664	0.09768	0.869228	0.706129	0.907063	0.952746	55330040	60189000	81822020	63027960	61829990	60471040	70983970	69506010	72727000					48.4	28.736	0	67.689	79
A0A0F6B6H7	A0A0F6B6H7	A0A0F6B6H7	tktA	tr|A0A0F6B6H7|A0A0F6B6H7_SALT1 Transketolase OS=Salmonella typhimurium (strain 14028s / SGSC 2262) OX=588858 GN=tktA PE=3 SV=1	39	38	0.743272	1	1.04667	0.0461217	0.261453	1.15038	0.517349	0.801299	1.09909	1836200000	2658502000	1798699000	2322398000	2095400000	2395600000	2070301000	1966600000	1880799000					54.6	72.133	0	323.31	713
A0A0F6B5S9	A0A0F6B5S9	A0A0F6B5S9	sitB	tr|A0A0F6B5S9|A0A0F6B5S9_SALT1 Putative ATP-binding protein OS=Salmonella typhimurium (strain 14028s / SGSC 2262) OX=588858 GN=sitB PE=4 SV=1	5	5	0.355411	1	1.08012	0.00523006	0.124762	1.43023	0.0454945	0.285855	1.32414	13466000	11207000	10540010	17387000	15255010	13923000	10841990	10893000	10688010					27.5	29.782	0	53	46
A0A0F6B222	A0A0F6B222	A0A0F6B222	yciE	tr|A0A0F6B222|A0A0F6B222_SALT1 Putative cytoplasmic protein OS=Salmonella typhimurium (strain 14028s / SGSC 2262) OX=588858 GN=yciE PE=4 SV=1	19	19	0.0749572	0.907386	0.69266	0.000435641	0.0550769	2.22552	0.0022201	0.131506	3.21301	503160200	299890100	359810200	1273400000	1335801000	1058700000	573309900	529469700	538209800					85.7	18.972	0	185.18	461
A0A0F6B016	A0A0F6B016	A0A0F6B016	flgI	tr|A0A0F6B016|A0A0F6B016_SALT1 Flagellar P-ring protein OS=Salmonella typhimurium (strain 14028s / SGSC 2262) OX=588858 GN=flgI PE=3 SV=1	12	12	0.0599607	0.849096	0.891076	0.00201574	0.0886575	0.489981	0.00313021	0.16217	0.549876	79861010	74362960	77866970	50923010	37754000	39991000	87060960	80974030	92711060					49.6	38.168	0	149.63	88
A0A0F6AYZ4	A0A0F6AYZ4	A0A0F6AYZ4	ompX	tr|A0A0F6AYZ4|A0A0F6AYZ4_SALT1 Outer membrane protein X OS=Salmonella typhimurium (strain 14028s / SGSC 2262) OX=588858 GN=ompX PE=4 SV=1	14	14	0.00246406	0.202452	0.459131	0.66912	0.898234	0.943015	0.0113294	0.208908	2.05391	1302700000	911519700	1196600000	2677599000	2531599000	1816200000	2390398000	2321601000	2645400000					56.1	18.494	0	323.31	332
A0A0F6B889	A0A0F6B889	A0A0F6B889	yhjJ	tr|A0A0F6B889|A0A0F6B889_SALT1 Putative Zn-dependent peptidase OS=Salmonella typhimurium (strain 14028s / SGSC 2262) OX=588858 GN=yhjJ PE=4 SV=1	27	27	0.00108211	0.1425	1.58529	0.0091235	0.146598	1.39386	0.181192	0.478924	0.879242	374760000	324359800	327070100	326450200	313030000	264450100	224939900	204279900	217170100					63.6	55.18	0	323.31	269
A0A0F6B3W6	A0A0F6B3W6	A0A0F6B3W6	STM14_2765	tr|A0A0F6B3W6|A0A0F6B3W6_SALT1 Uncharacterized protein OS=Salmonella typhimurium (strain 14028s / SGSC 2262) OX=588858 GN=STM14_2765 PE=4 SV=1	23	23	0.0589795	0.854528	0.93262	0.081782	0.334829	1.07737	0.0188614	0.21523	1.15521	78572960	73559980	79226980	90174020	93032990	84150000	81124050	82194990	84659960					51.5	50.87	0	84.897	159
A0A0F6AXM8	A0A0F6AXM8	A0A0F6AXM8	tgt	tr|A0A0F6AXM8|A0A0F6AXM8_SALT1 Queuine tRNA-ribosyltransferase OS=Salmonella typhimurium (strain 14028s / SGSC 2262) OX=588858 GN=tgt PE=3 SV=1	24	24	0.534982	1	0.968681	0.337211	0.669263	0.934983	0.668961	0.88684	0.965213	220060000	193949900	189570000	209270100	202519900	171670000	209899900	204730100	207140100					57.1	42.521	0	114.57	223
A0A0F6B585	A0A0F6B585	A0A0F6B585	pssA	tr|A0A0F6B585|A0A0F6B585_SALT1 Phosphatidylserine synthase OS=Salmonella typhimurium (strain 14028s / SGSC 2262) OX=588858 GN=pssA PE=4 SV=1	21	21	0.922901	1	1.00554	0.268925	0.580824	1.14427	0.33379	0.635915	1.13796	145960100	125019900	147380000	185199900	164990100	129700000	137480000	139870000	137560000					52.3	52.733	0	199.4	202
A0A0F6B604	A0A0F6B604	A0A0F6B604	cysN	tr|A0A0F6B604|A0A0F6B604_SALT1 Sulfate adenylyltransferase subunit 1 OS=Salmonella typhimurium (strain 14028s / SGSC 2262) OX=588858 GN=cysN PE=3 SV=1	18	18	6.24963e-05	0.0152	3.19195	0.000344497	0.0577391	3.25358	0.865121	0.973224	1.01931	80412040	74570980	88231040	98870980	78353980	72326970	27406980	23448000	25314990					46.1	53.162	0	42.656	83
A0A0F6B8K7	A0A0F6B8K7	A0A0F6B8K7	rfaD	tr|A0A0F6B8K7|A0A0F6B8K7_SALT1 ADP-L-glycero-D-manno-heptose-6-epimerase OS=Salmonella typhimurium (strain 14028s / SGSC 2262) OX=588858 GN=rfaD PE=3 SV=1	24	24	0.269602	1	0.84062	0.877048	0.970218	0.991079	0.285661	0.589198	1.17899	583199900	565070000	844679900	791119600	802969800	718119700	735249700	756309700	842710100					75.2	34.849	0	323.31	443
A0A0F6AZ13	A0A0F6AZ13	A0A0F6AZ13	ybiK	tr|A0A0F6AZ13|A0A0F6AZ13_SALT1 L-asparaginase OS=Salmonella typhimurium (strain 14028s / SGSC 2262) OX=588858 GN=ybiK PE=4 SV=1	13	13	0.755922	1	1.04157	0.160966	0.449222	0.822315	0.220187	0.526172	0.789497	24549990	30855010	20421000	18982010	16573010	24196990	24249990	22717990	24849000					56.5	32.473	0	53.433	109
A0A0F6B2Q0	A0A0F6B2Q0	A0A0F6B2Q0	cheB	tr|A0A0F6B2Q0|A0A0F6B2Q0_SALT1 Protein-glutamate methylesterase/protein-glutamine glutaminase OS=Salmonella typhimurium (strain 14028s / SGSC 2262) OX=588858 GN=cheB PE=3 SV=1	19	19	0.265644	1	1.07487	0.000608105	0.0638824	0.599497	0.000201793	0.103385	0.557737	159890000	157020100	175620000	87763940	90229950	96599010	141190000	164280100	153070100					63.9	37.551	0	77.338	158
A0A0F6AWU1	A0A0F6AWU1	A0A0F6AWU1	ampE	tr|A0A0F6AWU1|A0A0F6AWU1_SALT1 Regulatory protein AmpE OS=Salmonella typhimurium (strain 14028s / SGSC 2262) OX=588858 GN=ampE PE=4 SV=1	3	3	0.0428656	0.764987	0.649416	0.461039	0.77902	0.853567	0.207569	0.511761	1.31436	3006098	2589300	3565202	5418998	3575998	3251602	3972799	4378398	5824903					10.6	32.124	0	5.5655	15
A0A0F6B939	A0A0F6B939	A0A0F6B939	atpF	tr|A0A0F6B939|A0A0F6B939_SALT1 ATP synthase subunit b OS=Salmonella typhimurium (strain 14028s / SGSC 2262) OX=588858 GN=atpF PE=3 SV=1	23	23	0.011702	0.488716	1.93739	0.300344	0.619434	1.13293	0.0225782	0.219121	0.584772	2715900000	2352600000	1747901000	1251000000	1185300000	1506100000	1201400000	1283400000	996039900					72.4	17.365	0	279.84	854
A0A0F6B6G7	A0A0F6B6G7	A0A0F6B6G7	yggB	tr|A0A0F6B6G7|A0A0F6B6G7_SALT1 Mechanosensitive channel MscS OS=Salmonella typhimurium (strain 14028s / SGSC 2262) OX=588858 GN=yggB PE=4 SV=1	8	8	0.154465	1	0.884917	0.723083	0.921754	0.948054	0.661756	0.882531	1.07135	64689030	53351990	61119990	74578970	71275020	48798020	62126040	70458040	69542960					30.4	31.06	0	25.89	69
A0A0F6B8D1	A0A0F6B8D1	A0A0F6B8D1	yiaD	tr|A0A0F6B8D1|A0A0F6B8D1_SALT1 Putative outer membrane lipoprotein OS=Salmonella typhimurium (strain 14028s / SGSC 2262) OX=588858 GN=yiaD PE=3 SV=1	16	16	0.000485639	0.0763636	4.4276	3.84393e-05	0.0506667	4.40306	0.969387	0.994783	0.994456	953280300	753639700	609120300	760849900	698889600	809349600	159050000	163599900	193760000					80.9	22.304	0	323.31	193
A0A0F6B0I3	A0A0F6B0I3	A0A0F6B0I3	STM14_1531	tr|A0A0F6B0I3|A0A0F6B0I3_SALT1 Chorismate mutase OS=Salmonella typhimurium (strain 14028s / SGSC 2262) OX=588858 GN=STM14_1531 PE=4 SV=1	2	2	0.275853	1	1.40874	0.682984	0.90549	1.04511	0.349036	0.652761	0.741874	1463800	1568400	3373601	1246610	1688300	1502600	1539701	1371301	1312102					23.8	20.582	0	3.0185	1
A0A0F6B594	A0A0F6B594	A0A0F6B594	rluD	tr|A0A0F6B594|A0A0F6B594_SALT1 Pseudouridine synthase OS=Salmonella typhimurium (strain 14028s / SGSC 2262) OX=588858 GN=rluD PE=3 SV=1	14	14	0.91075	1	0.991378	0.420699	0.73603	0.91959	0.544858	0.818163	0.927588	157290000	124690000	146620000	158080100	119589900	121400100	150010100	141660100	138879900					50.3	37.1	0	221.11	129
A0A0F6B4T5	A0A0F6B4T5	A0A0F6B4T5	yfgA	tr|A0A0F6B4T5|A0A0F6B4T5_SALT1 Cytoskeleton protein RodZ OS=Salmonella typhimurium (strain 14028s / SGSC 2262) OX=588858 GN=yfgA PE=3 SV=1	15	15	0.0723797	0.893991	1.09886	0.110784	0.374556	1.06712	0.344497	0.649617	0.971113	360770000	383579800	352840200	348170200	354860200	361929900	352879800	324980100	320890000					41	35.659	0	147.85	206
A0A0F6AX31	A0A0F6AX31	A0A0F6AX31	fabZ	tr|A0A0F6AX31|A0A0F6AX31_SALT1 3-hydroxyacyl-[acyl-carrier-protein] dehydratase FabZ OS=Salmonella typhimurium (strain 14028s / SGSC 2262) OX=588858 GN=fabZ PE=3 SV=1	9	9	0.789249	1	0.967618	0.18345	0.475241	0.891989	0.542582	0.816015	0.921839	417180100	328670000	474730200	395680100	390350100	330139800	407149800	449850100	392279800					42.5	20.532	0	56.203	175
A0A0F6BB71	A0A0F6BB71	A0A0F6BB71	yjiA	tr|A0A0F6BB71|A0A0F6BB71_SALT1 Putative GTP-binding protein YjiA OS=Salmonella typhimurium (strain 14028s / SGSC 2262) OX=588858 GN=yjiA PE=4 SV=1	10	10	0.0768847	0.912205	0.770182	0.259005	0.569647	0.838801	0.632437	0.868866	1.08909	62522040	66825990	87758020	66276000	71146980	100449900	93575010	98759940	86844950					34.6	35.608	0	179.32	74
A0A0F6B4V7	A0A0F6B4V7	A0A0F6B4V7	nifU	tr|A0A0F6B4V7|A0A0F6B4V7_SALT1 Iron-sulfur cluster assembly scaffold protein IscU OS=Salmonella typhimurium (strain 14028s / SGSC 2262) OX=588858 GN=nifU PE=3 SV=1	12	12	0.986959	1	1.00217	0.391922	0.713588	0.873047	0.491238	0.780661	0.87116	459419900	579209700	383009800	438500200	311759900	492900200	497700100	443730100	458510300					93	13.82	0	262.33	291
A0A0F6B2Q2	A0A0F6B2Q2	A0A0F6B2Q2	cheM	tr|A0A0F6B2Q2|A0A0F6B2Q2_SALT1 Methyl accepting chemotaxis protein II OS=Salmonella typhimurium (strain 14028s / SGSC 2262) OX=588858 GN=cheM PE=4 SV=1	29	26	0.687185	1	1.03028	0.00213882	0.0867532	0.504319	0.00218915	0.13315	0.489499	625969700	752260000	699320300	325450000	297430200	399010000	624629600	725479900	664490100					57.8	67.701	0	323.31	416
A0A0F6B2P5	A0A0F6B2P5	A0A0F6B2P5	flhA	tr|A0A0F6B2P5|A0A0F6B2P5_SALT1 Flagellar biosynthesis protein FlhA OS=Salmonella typhimurium (strain 14028s / SGSC 2262) OX=588858 GN=flhA PE=3 SV=1	16	16	0.015434	0.592219	0.840867	0.000375032	0.0553333	0.578667	0.00255299	0.1385	0.688179	41670000	36914980	39778020	29152020	27228000	25124010	47828010	48179990	44661990					31.5	74.848	0	68.282	115
A0A0F6AX13	A0A0F6AX13	A0A0F6AX13	htrA	tr|A0A0F6AX13|A0A0F6AX13_SALT1 Periplasmic serine endoprotease DegP-like OS=Salmonella typhimurium (strain 14028s / SGSC 2262) OX=588858 GN=htrA PE=3 SV=1	27	27	0.000798307	0.140923	2.48716	0.000154161	0.0493333	4.33557	0.0040035	0.162702	1.74318	1545999000	1350400000	1252501000	2710598000	2404201000	2125399000	520129700	504669900	647470300					64.6	49.315	0	323.31	388
A0A0F6B6G5	A0A0F6B6G5	A0A0F6B6G5	yggE	tr|A0A0F6B6G5|A0A0F6B6G5_SALT1 Uncharacterized protein OS=Salmonella typhimurium (strain 14028s / SGSC 2262) OX=588858 GN=yggE PE=4 SV=1	15	15	0.0161146	0.579221	1.2067	0.000482417	0.0511429	1.58654	0.00741258	0.206458	1.31478	259429900	288780100	253559900	329240200	374290100	350350100	230000100	211430100	222319900					48.4	26.496	0	99.842	181
A0A0F6BBC9	A0A0F6BBC9	A0A0F6BBC9	trpR	tr|A0A0F6BBC9|A0A0F6BBC9_SALT1 Trp operon repressor OS=Salmonella typhimurium (strain 14028s / SGSC 2262) OX=588858 GN=trpR PE=3 SV=1	5	5	0.00314155	0.221556	1.59916	0.270622	0.582623	1.1034	0.0195938	0.215385	0.689985	38342980	31146990	31424990	21307000	21728010	26628990	19756010	21680000	21426000					41.7	12.391	0	8.298	41
A0A0F6AX28	A0A0F6AX28	A0A0F6AX28	yaeT	tr|A0A0F6AX28|A0A0F6AX28_SALT1 Outer membrane protein assembly factor BamA OS=Salmonella typhimurium (strain 14028s / SGSC 2262) OX=588858 GN=yaeT PE=3 SV=1	58	58	0.00326944	0.215282	1.41074	0.0352346	0.230343	1.24411	0.203501	0.50568	0.881886	1836400000	1567900000	1597501000	1567801000	1565800000	1285100000	1233201000	1150099000	1155101000					65.7	89.525	0	323.31	729
A0A0F6B2U9	A0A0F6B2U9	A0A0F6B2U9	yedE	tr|A0A0F6B2U9|A0A0F6B2U9_SALT1 Putative inner membrane protein OS=Salmonella typhimurium (strain 14028s / SGSC 2262) OX=588858 GN=yedE PE=4 SV=1	4	4	0.858558	1	0.970808	0.0662397	0.298307	0.618794	0.140269	0.413202	0.637401	22014000	13672010	14028000	13627000	11204000	7161298	17209990	16681010	16073990					11.6	46.278	0	15.571	32
A0A0F6B4J6	A0A0F6B4J6	A0A0F6B4J6	STM14_3005	tr|A0A0F6B4J6|A0A0F6B4J6_SALT1 Uncharacterized protein OS=Salmonella typhimurium (strain 14028s / SGSC 2262) OX=588858 GN=STM14_3005 PE=4 SV=1	4	4	3.10043e-05	0.0253333	2.58491	0.000277147	0.0451429	2.50609	0.674201	0.888388	0.969508	71184980	75927020	71447000	67398010	80289020	65031000	30515020	27335980	26803010					32.5	20.54	0	80.463	35
A0A0F6B1L4	A0A0F6B1L4	A0A0F6B1L4	srfB	tr|A0A0F6B1L4|A0A0F6B1L4_SALT1 Putative virulence protein OS=Salmonella typhimurium (strain 14028s / SGSC 2262) OX=588858 GN=srfB PE=4 SV=1	26	26	0.221526	1	0.873175	0.0325907	0.222299	0.685881	0.148184	0.425998	0.785502	94506980	73981990	74136980	77626030	59891970	54037020	88095020	87508010	101000100					28	110.88	0	68.586	194
A0A0F6B4R6	A0A0F6B4R6	A0A0F6B4R6	guaA	tr|A0A0F6B4R6|A0A0F6B4R6_SALT1 GMP synthase [glutamine-hydrolyzing] OS=Salmonella typhimurium (strain 14028s / SGSC 2262) OX=588858 GN=guaA PE=3 SV=1	33	33	0.22444	1	0.880902	0.670353	0.897231	1.05815	0.277343	0.584842	1.20122	867539500	652060200	780879900	1112601000	934930200	736050100	914780500	829790500	851320300					65	58.7	0	323.31	451
A0A0F6AZD9	A0A0F6AZD9	A0A0F6AZD9	STM14_1119	tr|A0A0F6AZD9|A0A0F6AZD9_SALT1 Uncharacterized protein OS=Salmonella typhimurium (strain 14028s / SGSC 2262) OX=588858 GN=STM14_1119 PE=4 SV=1	4	4	0.998207	0.999678	1.00052	0.888651	0.970855	0.945476	0.900463	0.985016	0.944981	2718501	2323001	4628902	1622400	2631701	5777398	2704499	3352699	3218800					17.2	34.326	0	9.2133	18
A0A0F6B2F1	A0A0F6B2F1	A0A0F6B2F1	STM14_2227	tr|A0A0F6B2F1|A0A0F6B2F1_SALT1 Uncharacterized protein OS=Salmonella typhimurium (strain 14028s / SGSC 2262) OX=588858 GN=STM14_2227 PE=4 SV=1	2	2	0.870918	1	1.03229	0.250288	0.557029	0.835393	0.392988	0.694711	0.809262	3537398	3847699	6297200	2757501	4062299	4055200	4014701	4262600	4553022					50.6	8.4389	0	5.6247	10
A0A0F6AZF0	A0A0F6AZF0	A0A0F6AZF0	ompF	tr|A0A0F6AZF0|A0A0F6AZF0_SALT1 Outer membrane protein F OS=Salmonella typhimurium (strain 14028s / SGSC 2262) OX=588858 GN=ompF PE=3 SV=1	16	15	0.00226262	0.224296	0.380373	0.000229299	0.0498947	0.0823908	0.0014427	0.115692	0.216605	153290000	140110000	111169900	35219010	33428990	20609990	300149900	340620000	424359900					47.9	40.047	0	273.25	149
A0A0F6B6E1	A0A0F6B6E1	A0A0F6B6E1	ygfZ	tr|A0A0F6B6E1|A0A0F6B6E1_SALT1 tRNA-modifying protein YgfZ OS=Salmonella typhimurium (strain 14028s / SGSC 2262) OX=588858 GN=ygfZ PE=3 SV=1	19	19	0.26487	1	0.906442	0.752761	0.932812	1.02187	0.25787	0.565628	1.12734	276240100	304280000	351940100	316939800	345820000	386689900	341279900	358230100	324889800					63.2	35.971	0	172.86	399
A0A0F6B4T8	A0A0F6B4T8	A0A0F6B4T8	ndk	tr|A0A0F6B4T8|A0A0F6B4T8_SALT1 Nucleoside diphosphate kinase OS=Salmonella typhimurium (strain 14028s / SGSC 2262) OX=588858 GN=ndk PE=3 SV=1	8	8	0.770389	1	1.02538	0.0148869	0.168319	0.731149	0.0282667	0.243352	0.71305	267080000	296879800	343810100	243020100	191480100	212389900	310880000	277439800	293170100					65.7	15.521	0	277.43	126
A0A0F6B5W2	A0A0F6B5W2	A0A0F6B5W2	invB	tr|A0A0F6B5W2|A0A0F6B5W2_SALT1 Secretion chaperone OS=Salmonella typhimurium (strain 14028s / SGSC 2262) OX=588858 GN=invB PE=4 SV=1	4	4	0.707811	1	0.87685	0.00204637	0.0862933	0.285078	0.0327677	0.25115	0.325116	34606010	11646000	21343000	6839004	8575004	5040498	24980000	25893990	19725010					29.6	14.919	0	28.281	30
A0A0F6B010	A0A0F6B010	A0A0F6B010	flgC	tr|A0A0F6B010|A0A0F6B010_SALT1 Flagellar basal-body rod protein FlgC OS=Salmonella typhimurium (strain 14028s / SGSC 2262) OX=588858 GN=flgC PE=3 SV=1	6	6	0.210204	1	0.809228	0.0342399	0.230493	0.481657	0.128128	0.398022	0.595206	12125000	10002010	7449699	8179597	6257000	3722299	12078010	11720990	12043010					62.7	13.982	0	32.214	24
CON__P04259	CON__P04259				27	1	0.113551	1	0.539612	0.838083	0.958184	1.11592	0.281665	0.58675	2.068	1614500	689533	1782830	3986136	4596326	958060	2149899	2306900	2546898					46.1	59.998	0	4.0057	5
A0A0F6B7Y6	A0A0F6B7Y6	A0A0F6B7Y6	glpG	tr|A0A0F6B7Y6|A0A0F6B7Y6_SALT1 Rhomboid protease GlpG OS=Salmonella typhimurium (strain 14028s / SGSC 2262) OX=588858 GN=glpG PE=3 SV=1	6	6	0.51107	1	0.944441	0.963612	0.98921	0.993889	0.739522	0.921085	1.05236	15785990	14575010	18710010	19872000	18814010	13419010	18087000	16333990	17296990					20.7	31.398	0	74.306	51
A0A0F6AZ37	A0A0F6AZ37	A0A0F6AZ37	mdfA	tr|A0A0F6AZ37|A0A0F6AZ37_SALT1 Multidrug translocase OS=Salmonella typhimurium (strain 14028s / SGSC 2262) OX=588858 GN=mdfA PE=4 SV=1	3	3	0.996386	1	1.00062	0.0895821	0.343254	1.54265	0.107421	0.377014	1.54169	2778202	1920500	2350601	3984503	4574399	2521399	2036000	2623399	2343700					6.6	44.347	0	4.2032	15
A0A0F6B9E0	A0A0F6B9E0	A0A0F6B9E0	tatA	tr|A0A0F6B9E0|A0A0F6B9E0_SALT1 Sec-independent protein translocase protein TatA OS=Salmonella typhimurium (strain 14028s / SGSC 2262) OX=588858 GN=tatA PE=3 SV=1	9	9	0.46477	1	1.17468	0.00808177	0.146385	1.24561	0.779298	0.939387	1.06039	240510100	270710000	143460000	225560000	216450000	228109900	167860000	193820000	177120000					61.9	8.9441	0	31.34	121
A0A0F6B4J3	A0A0F6B4J3	A0A0F6B4J3	cysP	tr|A0A0F6B4J3|A0A0F6B4J3_SALT1 Thiosulfate transporter subunit OS=Salmonella typhimurium (strain 14028s / SGSC 2262) OX=588858 GN=cysP PE=4 SV=1	18	18	0.000179309	0.0782857	1.94634	0.000537044	0.05775	1.88701	0.558841	0.830523	0.969519	147530000	150770000	158450000	157420000	135740100	150310100	71582960	80500960	82950980					52.4	37.582	0	82.816	192
A0A0F6AZQ4	A0A0F6AZQ4	A0A0F6AZQ4	pipC	tr|A0A0F6AZQ4|A0A0F6AZQ4_SALT1 Chaperone protein OS=Salmonella typhimurium (strain 14028s / SGSC 2262) OX=588858 GN=pipC PE=1 SV=1	3	3	0.00208588	0.208308	0.312252	0.000147151	0.0528571	0.117776	0.00322837	0.159306	0.377182	14759010	19326010	12951000	6769199	6072701	4822103	47708020	41490020	61298990					46	12.751	0	21.849	17
A0A0F6B6Q5	A0A0F6B6Q5	A0A0F6B6Q5	STM14_3799	tr|A0A0F6B6Q5|A0A0F6B6Q5_SALT1 Putative methyl-accepting chemotaxis protein OS=Salmonella typhimurium (strain 14028s / SGSC 2262) OX=588858 GN=STM14_3799 PE=4 SV=1	10	10	0.0346454	0.682866	0.550309	5.35094e-05	0.056	0.0415694	0.00015178	0.0923636	0.0755383	8087305	10227000	13171000	817082	928254	619070	17549010	23895010	15588000					40.1	39.384	0	37.681	34
A0A0F6B8Q7	A0A0F6B8Q7	A0A0F6B8Q7	sugR	tr|A0A0F6B8Q7|A0A0F6B8Q7_SALT1 ATP binding protein OS=Salmonella typhimurium (strain 14028s / SGSC 2262) OX=588858 GN=sugR PE=4 SV=1	14	14	0.437817	1	0.914903	0.514893	0.813764	0.951499	0.740189	0.921442	1.04	34482980	27444980	37749000	38164000	31565020	33359010	33522990	36023000	38630000					37.6	45.271	0	59.078	97
A0A0F6AXJ2	A0A0F6AXJ2	A0A0F6AXJ2	yaiW	tr|A0A0F6AXJ2|A0A0F6AXJ2_SALT1 Putative outer membrane lipoprotein OS=Salmonella typhimurium (strain 14028s / SGSC 2262) OX=588858 GN=yaiW PE=4 SV=1	5	5	0.0241292	0.65108	1.26974	0.0829764	0.336564	1.40853	0.517845	0.801065	1.10931	2215002	1912001	2123501	2377087	2890999	1786400	1772899	1487000	1666399					14	40.255	0	4.9729	11
A0A0F6B4P2	A0A0F6B4P2	A0A0F6B4P2	nlpB	tr|A0A0F6B4P2|A0A0F6B4P2_SALT1 Outer membrane protein assembly factor BamC OS=Salmonella typhimurium (strain 14028s / SGSC 2262) OX=588858 GN=nlpB PE=3 SV=1	21	21	0.00243005	0.2092	1.31898	0.00335056	0.09984	1.21789	0.130682	0.402061	0.923356	1205500000	1171000000	1073600000	1086100000	1085700000	1011799000	905139500	842049700	866550300					75.3	36.937	0	323.31	480
A0A0F6AYA8	A0A0F6AYA8	A0A0F6AYA8	rna	tr|A0A0F6AYA8|A0A0F6AYA8_SALT1 Ribonuclease I OS=Salmonella typhimurium (strain 14028s / SGSC 2262) OX=588858 GN=rna PE=3 SV=1	11	11	0.0219767	0.619234	1.2824	0.00257045	0.0970732	1.46583	0.195304	0.492261	1.14304	155560000	129770000	125660100	167830000	161129900	140090000	104910000	104420000	109800000					58.2	29.527	0	181.2	135
A0A0F6AZ62	A0A0F6AZ62	A0A0F6AZ62	artQ	tr|A0A0F6AZ62|A0A0F6AZ62_SALT1 Arginine transporter permease subunit ArtQ OS=Salmonella typhimurium (strain 14028s / SGSC 2262) OX=588858 GN=artQ PE=3 SV=1	2	2	0.770012	1	0.94994	0.253248	0.560299	1.23919	0.256762	0.563214	1.3045	10230000	6927502	11027000	15859000	10840000	10091000	9394105	8620699	11256990					10.5	26.411	0	7.5315	31
A0A0F6B6L1	A0A0F6B6L1	A0A0F6B6L1	yggN	tr|A0A0F6B6L1|A0A0F6B6L1_SALT1 Uncharacterized protein OS=Salmonella typhimurium (strain 14028s / SGSC 2262) OX=588858 GN=yggN PE=4 SV=1	17	17	0.00317605	0.220973	2.07363	0.0127221	0.161379	1.59346	0.0178028	0.215971	0.768443	278029900	259410000	230239900	201189900	181380100	206489900	105270000	118990000	148679900					69.5	26.265	0	175.69	146
A0A0F6B447	A0A0F6B447	A0A0F6B447	menF	tr|A0A0F6B447|A0A0F6B447_SALT1 Isochorismate synthase MenF OS=Salmonella typhimurium (strain 14028s / SGSC 2262) OX=588858 GN=menF PE=3 SV=1	4	4	0.526316	1	0.897794	0.211163	0.507523	0.837278	0.69634	0.901073	0.932595	4748502	3179101	3118000	4034702	3219298	2939301	4098302	4519498	3511668					11.4	48.729	0	6.2211	16
A0A0F6B989	A0A0F6B989	A0A0F6B989	wecE	tr|A0A0F6B989|A0A0F6B989_SALT1 dTDP-4-amino-4,6-dideoxygalactose transaminase OS=Salmonella typhimurium (strain 14028s / SGSC 2262) OX=588858 GN=wecE PE=3 SV=1	8	8	0.511036	1	0.903498	0.467096	0.781692	1.10798	0.303559	0.607584	1.22633	144799900	92671960	119730000	172570000	147699900	116250000	123900100	121380000	144850100					28.5	42.009	0	187.94	90
A0A0F6B0Y6	A0A0F6B0Y6	A0A0F6B0Y6	ssrB	tr|A0A0F6B0Y6|A0A0F6B0Y6_SALT1 Transcriptional activator OS=Salmonella typhimurium (strain 14028s / SGSC 2262) OX=588858 GN=ssrB PE=4 SV=1	3	3	0.0015146	0.2232	0.426354	0.00162883	0.0916129	0.37764	0.452503	0.747671	0.885743	1788101	1299848	1533200	1629500	1102339	1378599	3917699	3189002	3680329					20.3	24.354	0	3.75	4
A0A0F6AXH9	A0A0F6AXH9	A0A0F6AXH9	prpB	tr|A0A0F6AXH9|A0A0F6AXH9_SALT1 2-methylisocitrate lyase OS=Salmonella typhimurium (strain 14028s / SGSC 2262) OX=588858 GN=prpB PE=3 SV=1	12	12	0.000235398	0.0848889	0.455998	0.00402052	0.108881	1.82995	0.00023442	0.106133	4.01307	21733010	19387990	23377980	101390000	86570980	72531020	49020980	44218990	47927010					52.2	31.999	0	123.92	107
A0A0F6B7X6	A0A0F6B7X6	A0A0F6B7X6	malT	tr|A0A0F6B7X6|A0A0F6B7X6_SALT1 HTH-type transcriptional regulator MalT OS=Salmonella typhimurium (strain 14028s / SGSC 2262) OX=588858 GN=malT PE=3 SV=1	30	30	0.313075	1	0.921322	0.672285	0.897601	1.042	0.313257	0.617626	1.13098	98320000	84432050	104940000	124310100	109440000	92633990	104450000	98083970	108730000					41.3	102.96	0	252.9	204
A0A0F6AZN8	A0A0F6AZN8	A0A0F6AZN8	yccF	tr|A0A0F6AZN8|A0A0F6AZN8_SALT1 Uncharacterized protein OS=Salmonella typhimurium (strain 14028s / SGSC 2262) OX=588858 GN=yccF PE=4 SV=1	4	4	0.0346889	0.677807	0.730339	0.340149	0.671654	0.866379	0.317728	0.61985	1.18627	13378000	16685990	17774990	23709010	15654000	17847000	23909010	20189010	21101010					31.8	16.37	0	20.383	21
A0A0F6B1D8	A0A0F6B1D8	A0A0F6B1D8	STM14_1848	tr|A0A0F6B1D8|A0A0F6B1D8_SALT1 Putative outer membrane protein OS=Salmonella typhimurium (strain 14028s / SGSC 2262) OX=588858 GN=STM14_1848 PE=3 SV=1	4	3	0.00361641	0.222634	0.315951	0.0545817	0.270948	1.35336	0.00138299	0.1234	4.28346	739450	1321000	1039132	4193400	3843601	4949501	2767402	3138700	3705100					12.4	40.775	0	5.1131	13
A0A0F6B2M8	A0A0F6B2M8	A0A0F6B2M8	yebC	tr|A0A0F6B2M8|A0A0F6B2M8_SALT1 Probable transcriptional regulatory protein YebC OS=Salmonella typhimurium (strain 14028s / SGSC 2262) OX=588858 GN=yebC PE=3 SV=1	17	17	0.256904	1	1.18965	0.102633	0.36497	1.0886	0.518417	0.800921	0.915061	721950300	572339800	467899800	535769800	522940100	528730300	525660100	472379900	462449800					51.2	26.418	0	160.73	263
A0A0F6B221	A0A0F6B221	A0A0F6B221	yciF	tr|A0A0F6B221|A0A0F6B221_SALT1 Putative cytoplasmic protein OS=Salmonella typhimurium (strain 14028s / SGSC 2262) OX=588858 GN=yciF PE=1 SV=1	18	18	0.576975	1	1.07764	0.00320487	0.0987629	1.95276	0.00217208	0.133266	1.81207	1386700000	1146700000	1082900000	2344602000	2049801000	2131900000	1285900000	1159700000	922670600					85.6	18.652	0	323.31	291
A0A0F6B7L6	A0A0F6B7L6	A0A0F6B7L6	secY	tr|A0A0F6B7L6|A0A0F6B7L6_SALT1 Protein translocase subunit SecY OS=Salmonella typhimurium (strain 14028s / SGSC 2262) OX=588858 GN=secY PE=3 SV=1	10	10	0.64757	1	0.917205	0.887655	0.970714	1.02184	0.624598	0.86588	1.11408	606139900	353529900	409960200	576650000	545770000	385979900	480819900	431590300	548639900					16.7	48.529	0	38.07	102
A0A0F6B2T1	A0A0F6B2T1	A0A0F6B2T1	yecF	tr|A0A0F6B2T1|A0A0F6B2T1_SALT1 Uncharacterized protein OS=Salmonella typhimurium (strain 14028s / SGSC 2262) OX=588858 GN=yecF PE=4 SV=1	2	2	0.0152517	0.590722	2.93968	0.973649	0.992388	1.00703	0.00441323	0.172752	0.342564	138719900	128699900	78186960	36287000	41652980	37126020	27725980	36543990	54230970					55.4	8.1823	0	285.68	64
A0A0F6B573	A0A0F6B573	A0A0F6B573	yfiC	tr|A0A0F6B573|A0A0F6B573_SALT1 tRNA1(Val) (adenine(37)-N6)-methyltransferase OS=Salmonella typhimurium (strain 14028s / SGSC 2262) OX=588858 GN=yfiC PE=3 SV=1	5	5	0.186612	1	0.863342	0.0401841	0.243887	0.824859	0.575122	0.839265	0.955427	6050903	7728402	6818501	6799902	6245100	6548602	7413199	7502003	8909801					36.3	27.307	0	15.274	15
A0A0F6B2Q4	A0A0F6B2Q4	A0A0F6B2Q4	cheA	tr|A0A0F6B2Q4|A0A0F6B2Q4_SALT1 Chemotaxis protein CheA OS=Salmonella typhimurium (strain 14028s / SGSC 2262) OX=588858 GN=cheA PE=4 SV=1	27	27	0.849213	1	0.974993	0.00555732	0.126436	0.496246	0.000807442	0.0974359	0.508974	564380200	640360300	658280200	317250000	284880000	347080100	717559800	709159600	504429700					49.8	73.012	0	323.31	346
A0A0F6B2A8	A0A0F6B2A8	A0A0F6B2A8	nhaB	tr|A0A0F6B2A8|A0A0F6B2A8_SALT1 Na(+)/H(+) antiporter NhaB OS=Salmonella typhimurium (strain 14028s / SGSC 2262) OX=588858 GN=nhaB PE=3 SV=1	7	7	0.6186	1	0.931762	0.00511474	0.126341	0.571233	0.0202492	0.215553	0.613067	36533020	26571980	37377000	17719990	22532990	20938990	35025010	40461980	31650010					15.6	56.54	0	35.047	42
A0A0F6B994	A0A0F6B994	A0A0F6B994	yifK	tr|A0A0F6B994|A0A0F6B994_SALT1 Putative transport protein YifK OS=Salmonella typhimurium (strain 14028s / SGSC 2262) OX=588858 GN=yifK PE=4 SV=1	4	4	0.851331	1	0.973346	0.34506	0.672197	0.817535	0.475617	0.763991	0.839922	17336000	13506000	11202000	15351010	12294000	8234902	15212010	12943010	14446000					6.7	50.377	0	4.3409	25
A0A0F6B4G0	A0A0F6B4G0	A0A0F6B4G0	nupC	tr|A0A0F6B4G0|A0A0F6B4G0_SALT1 Nucleoside permease OS=Salmonella typhimurium (strain 14028s / SGSC 2262) OX=588858 GN=nupC PE=3 SV=1	7	7	0.0116617	0.496121	0.840905	0.327016	0.653949	1.09374	0.0319539	0.252663	1.30067	190280100	174279900	190340000	279150000	218080100	228150000	215110100	231550100	213120100					19.8	43.394	0	66.594	102
A0A0F6B1A6	A0A0F6B1A6	A0A0F6B1A6	ynfB	tr|A0A0F6B1A6|A0A0F6B1A6_SALT1 UPF0482 protein YnfB OS=Salmonella typhimurium (strain 14028s / SGSC 2262) OX=588858 GN=ynfB PE=3 SV=1	8	8	0.0688199	0.894272	1.24306	0.946657	0.988778	1.00716	0.110339	0.379897	0.810228	113690000	141210000	132620000	105490000	90195960	119020100	116199900	100370000	95040990					53.1	12.846	0	117.07	138
A0A0F6B619	A0A0F6B619	A0A0F6B619	cysJ	tr|A0A0F6B619|A0A0F6B619_SALT1 Sulfite reductase [NADPH] flavoprotein alpha-component OS=Salmonella typhimurium (strain 14028s / SGSC 2262) OX=588858 GN=cysJ PE=3 SV=1	17	17	0.00175887	0.224	2.67447	0.00929556	0.149349	2.43166	0.597398	0.852491	0.909211	97144980	117140100	93895980	123600000	73828000	88008990	42217980	30490980	43390000					33.2	66.483	0	165.43	141
A0A0F6B5E1	A0A0F6B5E1	A0A0F6B5E1	STM14_3313	tr|A0A0F6B5E1|A0A0F6B5E1_SALT1 Putative transcriptional regulator OS=Salmonella typhimurium (strain 14028s / SGSC 2262) OX=588858 GN=STM14_3313 PE=4 SV=1	4	4	0.273272	1	1.0584	0.0396643	0.246192	0.792161	0.0251399	0.224153	0.74845	17827000	19952010	17774990	13146000	12596000	16007990	18310010	17010010	17121010					38.1	13.076	0	43.579	37
A0A0F6BBA5	A0A0F6BBA5	A0A0F6BBA5	osmY	tr|A0A0F6BBA5|A0A0F6BBA5_SALT1 Periplasmic protein OS=Salmonella typhimurium (strain 14028s / SGSC 2262) OX=588858 GN=osmY PE=4 SV=1	21	21	0.349348	1	1.23903	0.830629	0.955035	1.02522	0.410235	0.71118	0.827437	1147900000	1606700000	834380000	954040600	829349600	1101799000	960100200	812570400	1036999000					73.2	21.449	0	323.31	425
A0A0F6B5Y8	A0A0F6B5Y8	A0A0F6B5Y8	ygbI	tr|A0A0F6B5Y8|A0A0F6B5Y8_SALT1 Putative regulatory protein OS=Salmonella typhimurium (strain 14028s / SGSC 2262) OX=588858 GN=ygbI PE=4 SV=1	8	8	0.282413	1	1.15529	0.0690211	0.306412	0.833668	0.047549	0.290842	0.721607	14398990	10402000	13951010	9889701	9508197	8349804	9954002	11605000	11730990					38.6	27.424	0	14.465	32
A0A0F6B123	A0A0F6B123	A0A0F6B123	sodB	tr|A0A0F6B123|A0A0F6B123_SALT1 Superoxide dismutase OS=Salmonella typhimurium (strain 14028s / SGSC 2262) OX=588858 GN=sodB PE=3 SV=1	8	8	0.0554281	0.835143	0.718929	0.0517544	0.268302	0.674162	0.654557	0.87974	0.93773	682150300	677279700	859760400	564149600	711499800	816000300	1030801000	1200700000	863689700					48.2	21.336	0	60.457	191
A0A0F6BB39	A0A0F6BB39	A0A0F6BB39	uxuR	tr|A0A0F6BB39|A0A0F6BB39_SALT1 DNA-binding transcriptional repressor UxuR OS=Salmonella typhimurium (strain 14028s / SGSC 2262) OX=588858 GN=uxuR PE=4 SV=1	8	8	0.528335	1	0.934568	0.428142	0.745598	0.954836	0.850694	0.967087	1.02169	27896990	26313010	35936000	28765990	33441010	29245010	30777000	33175000	31651020					39.7	29.539	0	62.966	66
A0A0F6B2U2	A0A0F6B2U2	A0A0F6B2U2	fliC	tr|A0A0F6B2U2|A0A0F6B2U2_SALT1 Flagellin OS=Salmonella typhimurium (strain 14028s / SGSC 2262) OX=588858 GN=fliC PE=3 SV=1	55	32	0.548208	1	0.876546	0.0062812	0.12891	0.333462	0.000818927	0.0926829	0.380427	2668001000	3324700000	2933101000	1275100000	956739800	1174199000	2603201000	3027700000	4901404000					98.6	51.611	0	323.31	554
A0A0F6B1C2	A0A0F6B1C2	A0A0F6B1C2	ydeI	tr|A0A0F6B1C2|A0A0F6B1C2_SALT1 Uncharacterized protein OS=Salmonella typhimurium (strain 14028s / SGSC 2262) OX=588858 GN=ydeI PE=4 SV=1	11	11	0.549517	1	1.07353	0.0356934	0.230765	1.37039	0.0241545	0.225648	1.27652	148080000	143950000	123500000	188600100	176770100	164250100	149020000	131830000	108310000					63.1	14.385	0	86.756	161
A0A0F6B7Q5	A0A0F6B7Q5	A0A0F6B7Q5	yheR	tr|A0A0F6B7Q5|A0A0F6B7Q5_SALT1 Glutathione-regulated potassium-efflux system ancillary protein KefG OS=Salmonella typhimurium (strain 14028s / SGSC 2262) OX=588858 GN=yheR PE=3 SV=1	2	2	0.0157543	0.597892	0.51474	0.004666	0.12631	0.269983	0.0514358	0.296296	0.524504	1511942	2026399	2275900	886411	1483581	765092	3439902	3216801	4620398					16.9	20.927	0	4.7495	4
A0A0F6AZY2	A0A0F6AZY2	A0A0F6AZY2	mdoH	tr|A0A0F6AZY2|A0A0F6AZY2_SALT1 Glucans biosynthesis glucosyltransferase H OS=Salmonella typhimurium (strain 14028s / SGSC 2262) OX=588858 GN=mdoH PE=3 SV=1	24	24	0.124011	1	1.10603	0.737996	0.928108	1.03308	0.539707	0.816222	0.934042	157270000	177250000	150310100	177940100	146300100	131160000	149310100	146870000	141220100					28	97.099	0	88.722	221
A0A0F6AX30	A0A0F6AX30	A0A0F6AX30	lpxD	tr|A0A0F6AX30|A0A0F6AX30_SALT1 UDP-3-O-(3-hydroxymyristoyl)glucosamine N-acyltransferase OS=Salmonella typhimurium (strain 14028s / SGSC 2262) OX=588858 GN=lpxD PE=3 SV=1	11	11	0.116649	1	0.846691	0.102438	0.365045	0.837518	0.729761	0.918242	0.989166	47001020	47071980	49863000	46325020	49576020	46490980	56181040	65441010	49434970					46.9	35.93	0	117.18	67
A0A0F6B9W2	A0A0F6B9W2	A0A0F6B9W2	argH	tr|A0A0F6B9W2|A0A0F6B9W2_SALT1 Argininosuccinate lyase OS=Salmonella typhimurium (strain 14028s / SGSC 2262) OX=588858 GN=argH PE=3 SV=1	19	19	0.643424	1	0.968284	0.0429299	0.250988	0.869415	0.131654	0.404078	0.897892	58752990	62644000	52676970	54653040	50046010	51312000	58130020	56803020	64676970					48.5	50.481	0	107.56	156
A0A0F6B1Z0	A0A0F6B1Z0	A0A0F6B1Z0	yciT	tr|A0A0F6B1Z0|A0A0F6B1Z0_SALT1 Putative regulatory protein OS=Salmonella typhimurium (strain 14028s / SGSC 2262) OX=588858 GN=yciT PE=4 SV=1	13	13	0.918998	1	1.00933	0.384072	0.708268	1.06316	0.62252	0.865871	1.05334	93856020	72177000	89205970	94386980	93829960	79744950	82744940	80138010	88629940					56.8	27.477	0	69.765	138
A0A0F6AX22	A0A0F6AX22	A0A0F6AX22	pyrH	tr|A0A0F6AX22|A0A0F6AX22_SALT1 Uridylate kinase OS=Salmonella typhimurium (strain 14028s / SGSC 2262) OX=588858 GN=pyrH PE=3 SV=1	17	17	0.0163128	0.569266	0.809277	0.0910504	0.346114	0.839344	0.67367	0.889774	1.03715	386889800	442309800	420060200	380180100	435049900	484870300	550430100	487390300	505540000					72.6	25.955	0	323.31	360
A0A0F6BAD8	A0A0F6BAD8	A0A0F6BAD8	gltP	tr|A0A0F6BAD8|A0A0F6BAD8_SALT1 Proton/glutamate-aspartate symporter OS=Salmonella typhimurium (strain 14028s / SGSC 2262) OX=588858 GN=gltP PE=3 SV=1	3	3	0.686919	1	0.949665	0.1689	0.460093	1.25424	0.166969	0.458821	1.32072	16148010	12785990	11174000	19923010	19626990	13592000	15189000	12723000	13939000					5.3	47.023	0	3.9934	18
A0A0F6B9S7	A0A0F6B9S7	A0A0F6B9S7	cytR	tr|A0A0F6B9S7|A0A0F6B9S7_SALT1 DNA-binding transcriptional regulator CytR OS=Salmonella typhimurium (strain 14028s / SGSC 2262) OX=588858 GN=cytR PE=4 SV=1	16	16	0.0209246	0.612879	0.826922	0.0311068	0.218639	0.825149	0.973997	0.994992	0.997856	94733020	88481960	101179900	101660000	96115940	86240040	108240000	113890000	121670000					46.2	43.989	0	55.637	131
A0A0F6B7J8	A0A0F6B7J8	A0A0F6B7J8	yrdC	tr|A0A0F6B7J8|A0A0F6B7J8_SALT1 Threonylcarbamoyl-AMP synthase OS=Salmonella typhimurium (strain 14028s / SGSC 2262) OX=588858 GN=yrdC PE=3 SV=1	6	6	0.276111	1	1.123	0.371112	0.697782	1.06274	0.531013	0.810462	0.946343	98954940	76852000	92058950	88233960	84218000	79848020	82360990	71160990	84344020					37.9	20.364	0	39.035	58
A0A0F6B2K4	A0A0F6B2K4	A0A0F6B2K4	yebE	tr|A0A0F6B2K4|A0A0F6B2K4_SALT1 Putative inner membrane protein OS=Salmonella typhimurium (strain 14028s / SGSC 2262) OX=588858 GN=yebE PE=4 SV=1	9	9	0.865176	1	1.01363	2.1731e-05	0.057	6.4655	2.57953e-05	0.0333333	6.37856	23335000	20342990	19415000	151830000	123400000	127659900	20447990	19072010	22692000					55.3	23.661	0	42.458	64
A0A0F6B8L3	A0A0F6B8L3	A0A0F6B8L3	rfaY	tr|A0A0F6B8L3|A0A0F6B8L3_SALT1 Lipopolysaccharide core biosynthesis protein OS=Salmonella typhimurium (strain 14028s / SGSC 2262) OX=588858 GN=rfaY PE=4 SV=1	5	5	0.199569	1	1.08816	0.0119146	0.16333	0.0923117	0.0106401	0.218	0.0848328	31204990	27214000	31208990	1029549	2333858	6733897	28989980	27209000	26077000					21.1	27.74	0	10.102	20
A0A0F6B5Y7	A0A0F6B5Y7	A0A0F6B5Y7	ygbJ	tr|A0A0F6B5Y7|A0A0F6B5Y7_SALT1 3-hydroxyisobutyrate dehydrogenase OS=Salmonella typhimurium (strain 14028s / SGSC 2262) OX=588858 GN=ygbJ PE=4 SV=1	8	8	0.4614	1	1.17855	0.0219496	0.188367	0.112615	0.0153064	0.209874	0.0955539	22224000	29005010	28561010	883522	2881300	6309700	24459990	15778000	29142000					40.1	31.261	0	23.975	43
A0A0F6B5U6	A0A0F6B5U6	A0A0F6B5U6	sptP	tr|A0A0F6B5U6|A0A0F6B5U6_SALT1 Protein tyrosine phosphatase/GTPase activating protein OS=Salmonella typhimurium (strain 14028s / SGSC 2262) OX=588858 GN=sptP PE=4 SV=1	28	28	0.114866	1	1.21763	0.170714	0.462135	0.824119	0.0460738	0.285825	0.676823	93682950	74561020	70789030	61173020	57745040	43399980	70539030	59978980	64738990					63.9	60.047	0	120.9	184
A0A0F6AZC0	A0A0F6AZC0	A0A0F6AZC0	focA	tr|A0A0F6AZC0|A0A0F6AZC0_SALT1 Formate transporter OS=Salmonella typhimurium (strain 14028s / SGSC 2262) OX=588858 GN=focA PE=4 SV=1	2	2	0.860643	1	1.01977	0.0188235	0.185938	1.3488	0.0214766	0.216722	1.32265	65037960	70788010	55225970	84369000	86800990	80332980	58492960	72117950	56835020					7.4	35.681	0	6.6571	24
A0A0F6B8M2	A0A0F6B8M2	A0A0F6B8M2	kdtA	tr|A0A0F6B8M2|A0A0F6B8M2_SALT1 3-deoxy-D-manno-octulosonic acid transferase OS=Salmonella typhimurium (strain 14028s / SGSC 2262) OX=588858 GN=kdtA PE=3 SV=1	12	12	0.889046	1	0.982017	0.829478	0.955448	1.01209	0.828645	0.958948	1.03062	62620980	41319020	53109970	57071980	54504970	48360010	53918980	50860030	52914010					38.6	47.297	0	77.356	111
A0A0F6AXS3	A0A0F6AXS3	A0A0F6AXS3	bolA	tr|A0A0F6AXS3|A0A0F6AXS3_SALT1 Transcriptional regulator BolA OS=Salmonella typhimurium (strain 14028s / SGSC 2262) OX=588858 GN=bolA PE=3 SV=1	3	3	0.18976	1	0.855931	0.0198468	0.186716	0.565923	0.0696738	0.319553	0.661179	10058010	8756703	11820000	5052601	7340299	8113296	11896000	12814000	10891000					33.3	11.938	0	39.029	22
A0A0F6AZD6	A0A0F6AZD6	A0A0F6AZD6	ycaR	tr|A0A0F6AZD6|A0A0F6AZD6_SALT1 UPF0434 protein YcaR OS=Salmonella typhimurium (strain 14028s / SGSC 2262) OX=588858 GN=ycaR PE=3 SV=1	6	6	0.0318835	0.66619	2.35453	0.19362	0.485698	1.31853	0.0561655	0.298879	0.559999	199550100	99770060	119630000	74808960	83775020	66740000	45599010	51100980	78306020					93.3	6.8558	0	163.26	58
A0A0F6AWX6	A0A0F6AWX6	A0A0F6AWX6	yadE	tr|A0A0F6AWX6|A0A0F6AWX6_SALT1 Putative xylanase/chitin deacetylase OS=Salmonella typhimurium (strain 14028s / SGSC 2262) OX=588858 GN=yadE PE=4 SV=1	12	12	0.745452	1	1.05621	0.19731	0.487089	1.16117	0.634285	0.871025	1.09937	9879899	8916305	5909701	8995898	10356990	7424400	7573104	7552696	7724704					31.1	46.795	0	19.912	45
A0A0F6B9E1	A0A0F6B9E1	A0A0F6B9E1	tatB	tr|A0A0F6B9E1|A0A0F6B9E1_SALT1 Sec-independent protein translocase protein TatB OS=Salmonella typhimurium (strain 14028s / SGSC 2262) OX=588858 GN=tatB PE=3 SV=1	13	13	0.989679	1	1.00135	0.0128138	0.161561	1.27671	0.0682819	0.316295	1.27499	199110000	156949900	148940000	228499900	212430000	198740000	173819900	153809900	173390000					79.7	19.601	0	214.16	127
A0A0F6B569	A0A0F6B569	A0A0F6B569	rseC	tr|A0A0F6B569|A0A0F6B569_SALT1 SoxR reducing system protein RseC OS=Salmonella typhimurium (strain 14028s / SGSC 2262) OX=588858 GN=rseC PE=4 SV=1	4	4	0.00269062	0.217212	1.54054	0.00440936	0.116939	1.51517	0.680115	0.890538	0.983532	11440000	11307990	10852990	11655000	10368000	11054000	6455097	8009999	7426904					25.2	16.628	0	4.8765	18
A0A0F6B9K5	A0A0F6B9K5	A0A0F6B9K5	fdoI	tr|A0A0F6B9K5|A0A0F6B9K5_SALT1 Formate dehydrogenase-O subunit gamma OS=Salmonella typhimurium (strain 14028s / SGSC 2262) OX=588858 GN=fdoI PE=4 SV=1	4	4	0.368405	1	0.778142	0.121368	0.394749	0.766748	0.958195	0.995473	0.985358	25581990	11473990	14580000	14435000	20167990	14064010	20092010	18927000	23885000					15.6	24.697	0	12.376	29
A0A0F6B8V1	A0A0F6B8V1	A0A0F6B8V1	STM14_4572	tr|A0A0F6B8V1|A0A0F6B8V1_SALT1 Putative cytoplasmic protein OS=Salmonella typhimurium (strain 14028s / SGSC 2262) OX=588858 GN=STM14_4572 PE=4 SV=1	5	5	0.577605	1	1.05034	0.0612265	0.282616	0.447939	0.0477489	0.291604	0.426469	5786801	6194004	5786801	4504299	2182301	1636700	5526702	4978002	6506299					16.3	38.044	0	8.1348	21
A0A0F6B9D9	A0A0F6B9D9	A0A0F6B9D9	ubiB	tr|A0A0F6B9D9|A0A0F6B9D9_SALT1 Probable protein kinase UbiB OS=Salmonella typhimurium (strain 14028s / SGSC 2262) OX=588858 GN=ubiB PE=3 SV=1	15	15	0.825793	1	0.980769	0.0611236	0.282948	1.31215	0.0882853	0.348362	1.33788	44936990	34577980	42373990	61607970	57993000	44130980	39590980	41119020	42870990					27.8	63.238	0	32.3	106
A0A0F6B629	A0A0F6B629	A0A0F6B629	STM14_3563	tr|A0A0F6B629|A0A0F6B629_SALT1 Putative transcriptional regulator OS=Salmonella typhimurium (strain 14028s / SGSC 2262) OX=588858 GN=STM14_3563 PE=4 SV=1	3	3	0.0505507	0.807219	1.95762	0.91009	0.976034	1.02492	0.0143823	0.20956	0.523553	9165201	10169000	6325503	4484002	3917000	4816999	2903198	5389597	5022199					45.1	10.375	0	41.904	19
A0A0F6B3J5	A0A0F6B3J5	A0A0F6B3J5	fbaB	tr|A0A0F6B3J5|A0A0F6B3J5_SALT1 Fructose-bisphosphate aldolase OS=Salmonella typhimurium (strain 14028s / SGSC 2262) OX=588858 GN=fbaB PE=4 SV=1	19	19	0.386665	1	1.1248	0.0325832	0.222536	1.52908	0.128714	0.399603	1.35942	291369900	262050100	202979900	404149800	357229800	269680100	238129900	198359900	230560000					62	38.088	0	323.31	223
A0A0F6B500	A0A0F6B500	A0A0F6B500	era	tr|A0A0F6B500|A0A0F6B500_SALT1 GTPase Era OS=Salmonella typhimurium (strain 14028s / SGSC 2262) OX=588858 GN=era PE=3 SV=1	13	13	0.533021	1	0.941362	0.597534	0.866191	0.952225	0.930136	0.993522	1.01154	123610000	91208020	102540100	116989900	114200000	89560010	110320000	111950000	112210100					43.5	33.882	0	28.618	71
A0A0F6B0P0	A0A0F6B0P0	A0A0F6B0P0	spy	tr|A0A0F6B0P0|A0A0F6B0P0_SALT1 Periplasmic protein OS=Salmonella typhimurium (strain 14028s / SGSC 2262) OX=588858 GN=spy PE=4 SV=1	18	18	0.0250791	0.644923	1.59229	0.000672687	0.0661111	3.13004	0.0157667	0.212638	1.96575	192120100	168640100	125590000	252500100	336150000	364150200	92085980	102600000	106680000					59.6	18.234	0	95.835	202
A0A0F6BA84	A0A0F6BA84	A0A0F6BA84	yjbJ	tr|A0A0F6BA84|A0A0F6BA84_SALT1 Putative stress-response protein OS=Salmonella typhimurium (strain 14028s / SGSC 2262) OX=588858 GN=yjbJ PE=3 SV=1	11	11	0.31033	1	0.811275	0.0138759	0.162605	1.26886	0.0626195	0.311799	1.56403	607710200	668139800	381880200	883309400	813360400	825719600	606490200	661740000	723560400					78.6	8.4594	0	172.78	284
A0A0F6AYQ2	A0A0F6AYQ2	A0A0F6AYQ2	pal	tr|A0A0F6AYQ2|A0A0F6AYQ2_SALT1 Peptidoglycan-associated protein OS=Salmonella typhimurium (strain 14028s / SGSC 2262) OX=588858 GN=pal PE=3 SV=1	11	11	0.0100803	0.431937	0.695468	0.028006	0.20416	0.650573	0.611644	0.863134	0.935447	1016300000	1033201000	1184600000	806419900	1101000000	1146800000	1679199000	1609400000	1368300000					74.1	18.865	0	323.31	266
A0A0F6B461	A0A0F6B461	A0A0F6B461	nuoH	tr|A0A0F6B461|A0A0F6B461_SALT1 NADH-quinone oxidoreductase subunit H OS=Salmonella typhimurium (strain 14028s / SGSC 2262) OX=588858 GN=nuoH PE=3 SV=1	4	4	0.398858	1	0.853071	0.813991	0.95993	0.970351	0.37009	0.672989	1.13748	42915000	32736000	49863000	48349980	43831990	48646970	52858010	55497000	38466000					13.2	36.292	0	16.4	24
A0A0F6AZY7	A0A0F6AZY7	A0A0F6AZY7	htrB	tr|A0A0F6AZY7|A0A0F6AZY7_SALT1 Lipid A biosynthesis lauroyltransferase OS=Salmonella typhimurium (strain 14028s / SGSC 2262) OX=588858 GN=htrB PE=3 SV=1	6	6	0.596748	1	1.06415	0.00181641	0.0868824	1.36824	0.0967517	0.362081	1.28576	14609000	10307990	13830990	17424010	16800010	15124000	12091000	11946010	11966000					22.5	35.213	0	7.9987	30
A0A0F6B4I9	A0A0F6B4I9	A0A0F6B4I9	cysM	tr|A0A0F6B4I9|A0A0F6B4I9_SALT1 Cysteine synthase OS=Salmonella typhimurium (strain 14028s / SGSC 2262) OX=588858 GN=cysM PE=3 SV=1	13	13	0.00942358	0.424328	1.32904	0.00675455	0.135189	1.32771	0.980745	0.997219	0.998996	56377990	55260000	50622020	55432980	54762980	51795990	44205020	40990980	37075010					61.1	32.645	0	173.13	85
A0A0F6B5G4	A0A0F6B5G4	A0A0F6B5G4	fljB	tr|A0A0F6B5G4|A0A0F6B5G4_SALT1 Flagellin OS=Salmonella typhimurium (strain 14028s / SGSC 2262) OX=588858 GN=fljB PE=3 SV=1	50	27	0.00304167	0.224343	2.60823	0.000771012	0.0764324	0.246964	1.68372e-05	0.02	0.0946866	766230200	958789800	825930200	80420970	70792030	90476980	263609900	310960100	417180100					97.6	52.535	0	323.31	274
D0ZSY7	D0ZSY7	D0ZSY7	rseB	sp|D0ZSY7|RSEB_SALT1 Sigma-E factor regulatory protein RseB OS=Salmonella typhimurium (strain 14028s / SGSC 2262) OX=588858 GN=rseB PE=3 SV=1	12	12	0.00170618	0.228952	1.87375	0.00150677	0.103245	1.85862	0.889479	0.982222	0.991925	80809980	75015950	86922030	81627010	84076050	74933980	46659020	46014020	37306990			cell part;periplasmic space		47.5	35.767	0	78.101	126
A0A0F6B6F4	A0A0F6B6F4	A0A0F6B6F4	ubiH	tr|A0A0F6B6F4|A0A0F6B6F4_SALT1 2-octaprenyl-6-methoxyphenyl hydroxylase OS=Salmonella typhimurium (strain 14028s / SGSC 2262) OX=588858 GN=ubiH PE=4 SV=1	12	12	0.391759	1	1.03545	0.0012377	0.0947234	1.22591	0.0110505	0.212279	1.18394	27959990	25107010	25736990	31154980	32065000	30014000	24790990	25103990	26150010					40.1	41.754	0	56.953	90
A0A0F6AX42	A0A0F6AX42	A0A0F6AX42	yaeP	tr|A0A0F6AX42|A0A0F6AX42_SALT1 UPF0253 protein YaeP OS=Salmonella typhimurium (strain 14028s / SGSC 2262) OX=588858 GN=yaeP PE=3 SV=1	4	4	0.0551629	0.834519	1.47609	0.410001	0.726703	0.815533	0.0625214	0.311933	0.552494	26684990	39267990	30665990	15073990	13710990	26220980	19520010	19803000	25846990					59.7	7.7207	0	39.698	44
A0A0F6B0T1	A0A0F6B0T1	A0A0F6B0T1	btuD	tr|A0A0F6B0T1|A0A0F6B0T1_SALT1 Vitamin B12 import ATP-binding protein BtuD OS=Salmonella typhimurium (strain 14028s / SGSC 2262) OX=588858 GN=btuD PE=3 SV=1	6	6	0.722944	1	1.04148	0.868602	0.967299	0.986683	0.698919	0.901981	0.947382	2764400	3154800	2193899	2741500	2721198	2180799	2534399	2630800	2540199					38.6	27.109	0	12.678	19
A0A0F6B438	A0A0F6B438	A0A0F6B438	arnT	tr|A0A0F6B438|A0A0F6B438_SALT1 Undecaprenyl phosphate-alpha-4-amino-4-deoxy-L-arabinose arabinosyl transferase OS=Salmonella typhimurium (strain 14028s / SGSC 2262) OX=588858 GN=arnT PE=3 SV=1	5	5	0.347416	1	1.09957	0.0251323	0.19905	1.36349	0.0053236	0.18	1.24003	3084902	2896600	2801401	3824001	3568999	3497300	3115602	2332100	2591499					11.3	61.82	0	4.792	11
A0A0F6B6S3	A0A0F6B6S3	A0A0F6B6S3	STM14_3817	tr|A0A0F6B6S3|A0A0F6B6S3_SALT1 Putative methyl-accepting chemotaxis protein OS=Salmonella typhimurium (strain 14028s / SGSC 2262) OX=588858 GN=STM14_3817 PE=4 SV=1	24	23	0.210358	1	0.933389	0.000297149	0.054	0.321983	0.000450173	0.1032	0.344961	326660000	295219900	287840200	123580100	102770000	89720000	324470000	310390000	338939900					50.8	58.897	0	290.96	199
A0A0F6AX10	A0A0F6AX10	A0A0F6AX10	btuF	tr|A0A0F6AX10|A0A0F6AX10_SALT1 Vitamin B12-binding protein OS=Salmonella typhimurium (strain 14028s / SGSC 2262) OX=588858 GN=btuF PE=3 SV=1	8	8	0.0523756	0.81814	0.849631	0.927114	0.98479	0.993031	0.0830384	0.342437	1.16878	7107299	6423301	7292998	8533995	7247496	8594605	7950505	7663296	8909801					39.8	29.284	0	15.576	21
A0A0F6B2V5	A0A0F6B2V5	A0A0F6B2V5	fliG	tr|A0A0F6B2V5|A0A0F6B2V5_SALT1 Flagellar motor switch protein FliG OS=Salmonella typhimurium (strain 14028s / SGSC 2262) OX=588858 GN=fliG PE=3 SV=1	14	14	0.0883011	0.933132	0.773258	0.00837282	0.144357	0.549286	0.00713616	0.206658	0.710353	88771020	90239970	80752950	68889950	57153980	58891020	106360000	95399020	137890000					42.6	36.851	0	70.528	100
A0A0F6AWB3	A0A0F6AWB3	A0A0F6AWB3	STM14_5625	tr|A0A0F6AWB3|A0A0F6AWB3_SALT1 Putative cytoplasmic protein OS=Salmonella typhimurium (strain 14028s / SGSC 2262) OX=588858 GN=STM14_5625 PE=4 SV=1	2	2	0.0440884	0.774684	1.21548	0.20399	0.496757	1.09905	0.169839	0.461203	0.904214	9943006	9826997	8608103	9058303	8646095	7939497	8052896	7049904	8250300					22.4	8.6406	0	3.3135	19
A0A0F6AWN2	A0A0F6AWN2	A0A0F6AWN2	hepA	tr|A0A0F6AWN2|A0A0F6AWN2_SALT1 RNA polymerase-associated protein RapA OS=Salmonella typhimurium (strain 14028s / SGSC 2262) OX=588858 GN=hepA PE=3 SV=1	50	50	0.0227691	0.625583	0.853176	0.0419371	0.24776	0.758806	0.319177	0.620933	0.88939	936949600	820560100	822750100	844560400	831700500	633540300	1016800000	998419600	1003300000					53.5	109.86	0	323.31	573
A0A0F6B299	A0A0F6B299	A0A0F6B299	ycgR	tr|A0A0F6B299|A0A0F6B299_SALT1 Flagellar brake protein YcgR OS=Salmonella typhimurium (strain 14028s / SGSC 2262) OX=588858 GN=ycgR PE=3 SV=1	11	11	0.567678	1	0.918639	0.0210683	0.187097	0.651979	0.113099	0.379253	0.709723	25777000	16598010	22510000	18491000	14599000	12754000	25019990	21765990	22811990					45.9	27.668	0	42.081	71
A0A0F6B8N1	A0A0F6B8N1	A0A0F6B8N1	pyrE	tr|A0A0F6B8N1|A0A0F6B8N1_SALT1 Orotate phosphoribosyltransferase OS=Salmonella typhimurium (strain 14028s / SGSC 2262) OX=588858 GN=pyrE PE=3 SV=1	16	16	0.423602	1	0.941675	0.148047	0.434612	0.930264	0.882512	0.980199	0.987882	126670000	123010000	152270000	141979900	129560000	124350000	143160100	138890000	142900000					70.9	23.562	0	65.716	166
A0A0F6B556	A0A0F6B556	A0A0F6B556	STM14_3218	tr|A0A0F6B556|A0A0F6B556_SALT1 Chromosome partitioning ATPase OS=Salmonella typhimurium (strain 14028s / SGSC 2262) OX=588858 GN=STM14_3218 PE=4 SV=1	12	12	0.459905	1	0.921618	0.224189	0.522713	0.911359	0.918263	0.988047	0.988868	126649900	99240020	132840100	123290100	106490000	122970000	120210100	127399900	139269900					54.1	31.631	0	119.3	107
A0A0F6B7A3	A0A0F6B7A3	A0A0F6B7A3	yrbI	tr|A0A0F6B7A3|A0A0F6B7A3_SALT1 3-deoxy-D-manno-octulosonate 8-phosphate phosphatase KdsC OS=Salmonella typhimurium (strain 14028s / SGSC 2262) OX=588858 GN=yrbI PE=3 SV=1	7	7	0.882394	1	1.01926	0.83695	0.95773	1.03379	0.944622	0.995496	1.01425	89936020	62797980	89621010	81344000	104440000	62163010	76302980	76776950	81593990					46.3	20.071	0	119.29	90
A0A0F6B223	A0A0F6B223	A0A0F6B223	STM14_2094	tr|A0A0F6B223|A0A0F6B223_SALT1 Putative catalase OS=Salmonella typhimurium (strain 14028s / SGSC 2262) OX=588858 GN=STM14_2094 PE=4 SV=1	20	20	0.0584801	0.853592	0.73457	0.00289442	0.102818	2.04419	0.000327349	0.103368	2.78284	472979900	457129700	378399900	1343900000	1179100000	1112701000	708589800	566089900	514579900					67.1	31.846	0	323.31	309
A0A0F6B7M0	A0A0F6B7M0	A0A0F6B7M0	rplR	tr|A0A0F6B7M0|A0A0F6B7M0_SALT1 50S ribosomal protein L18 OS=Salmonella typhimurium (strain 14028s / SGSC 2262) OX=588858 GN=rplR PE=3 SV=1	16	16	0.980589	1	1.00437	0.206714	0.50025	0.792442	0.314794	0.617824	0.788997	1816001000	2240101000	1321799000	1132900000	1293401000	1802401000	1738999000	1549199000	1970001000					85.5	12.77	0	128.9	253
A0A0F6BA04	A0A0F6BA04	A0A0F6BA04	hupA	tr|A0A0F6BA04|A0A0F6BA04_SALT1 Transcriptional regulator HU subunit alpha OS=Salmonella typhimurium (strain 14028s / SGSC 2262) OX=588858 GN=hupA PE=3 SV=1	15	14	0.395644	1	1.17016	0.535178	0.829154	1.07866	0.656042	0.879596	0.921812	5752307000	3540902000	5188405000	4141998000	5129002000	3896499000	3789501000	3713402000	4687102000					92.2	9.5208	0	298	478
A0A0F6AZE4	A0A0F6AZE4	A0A0F6AZE4	mukB	tr|A0A0F6AZE4|A0A0F6AZE4_SALT1 Chromosome partition protein MukB OS=Salmonella typhimurium (strain 14028s / SGSC 2262) OX=588858 GN=mukB PE=3 SV=1	82	82	0.742842	1	1.02815	0.533934	0.829751	1.06139	0.787159	0.944204	1.03233	631020000	659519700	519759800	709869600	627820400	533970100	614899800	554790200	583409700					56.8	170.04	0	323.31	865
A0A0F6B0G6	A0A0F6B0G6	A0A0F6B0G6	STM14_1513	tr|A0A0F6B0G6|A0A0F6B0G6_SALT1 Putative outer membrane lipoprotein OS=Salmonella typhimurium (strain 14028s / SGSC 2262) OX=588858 GN=STM14_1513 PE=4 SV=1	5	5	0.0024182	0.216414	19.4577	0.00539514	0.124277	10.7748	0.0468165	0.289365	0.553756	635840300	943140000	579189800	387810100	303510200	501079700	75103980	18269000	34363020					54.8	10.633	0	288.53	207
A0A0F6B1Q1	A0A0F6B1Q1	A0A0F6B1Q1	trg	tr|A0A0F6B1Q1|A0A0F6B1Q1_SALT1 Methyl-accepting chemotaxis protein III OS=Salmonella typhimurium (strain 14028s / SGSC 2262) OX=588858 GN=trg PE=4 SV=1	21	21	0.176296	1	0.820427	0.00125593	0.09275	0.350401	0.000242022	0.0995	0.427096	143720100	127029900	135680000	61143020	51407000	61396970	143260000	151070100	207260100					45.7	58.302	0	209.1	196
A0A0F6B9X9	A0A0F6B9X9	A0A0F6B9X9	nusG	tr|A0A0F6B9X9|A0A0F6B9X9_SALT1 Transcription termination/antitermination protein NusG OS=Salmonella typhimurium (strain 14028s / SGSC 2262) OX=588858 GN=nusG PE=3 SV=1	13	13	0.197687	1	1.08859	0.496436	0.804055	0.968422	0.0795576	0.33751	0.889611	829710400	774169500	898189800	735149600	776800300	711290100	819159700	740639900	737160300					75.1	20.545	0	242.41	297
A0A0F6B455	A0A0F6B455	A0A0F6B455	nuoN	tr|A0A0F6B455|A0A0F6B455_SALT1 NADH-quinone oxidoreductase subunit N OS=Salmonella typhimurium (strain 14028s / SGSC 2262) OX=588858 GN=nuoN PE=3 SV=1	3	3	0.705341	1	0.929897	0.428389	0.745014	0.907556	0.90076	0.984593	0.975975	30365990	17372000	24875990	23945990	25938020	19641010	28456010	22162000	25878010					8.2	52.04	0	16.182	27
A0A0F6B2K9	A0A0F6B2K9	A0A0F6B2K9	edd	tr|A0A0F6B2K9|A0A0F6B2K9_SALT1 Phosphogluconate dehydratase OS=Salmonella typhimurium (strain 14028s / SGSC 2262) OX=588858 GN=edd PE=3 SV=1	17	17	0.738367	1	0.969207	0.0255874	0.196615	1.276	0.0505048	0.295866	1.31654	43454980	43362010	34218980	56392970	55705030	46838010	44516970	39851980	39920000					42.8	64.638	0	80.907	101
A0A0F6AYV8	A0A0F6AYV8	A0A0F6AYV8	ybhL	tr|A0A0F6AYV8|A0A0F6AYV8_SALT1 Putative permease OS=Salmonella typhimurium (strain 14028s / SGSC 2262) OX=588858 GN=ybhL PE=3 SV=1	2	2	0.466855	1	1.31241	0.926235	0.984533	1.03053	0.568345	0.833779	0.785219	6436503	8214796	3086199	2616001	4931799	6123501	3015700	5283698	4530397					7.3	25.935	0	4.2997	25
A0A0F6B1L5	A0A0F6B1L5	A0A0F6B1L5	srfC	tr|A0A0F6B1L5|A0A0F6B1L5_SALT1 Putative virulence protein OS=Salmonella typhimurium (strain 14028s / SGSC 2262) OX=588858 GN=srfC PE=4 SV=1	14	14	0.924419	1	0.986752	0.0397121	0.244289	0.778116	0.174026	0.469709	0.788563	138490000	97105940	93638990	89720000	93095980	73928020	104630100	119280000	105020000					20.7	79.53	0	59.548	114
A0A0F6BB76	A0A0F6BB76	A0A0F6BB76	STM14_5448	tr|A0A0F6BB76|A0A0F6BB76_SALT1 Putative transcriptional regulator OS=Salmonella typhimurium (strain 14028s / SGSC 2262) OX=588858 GN=STM14_5448 PE=4 SV=1	10	10	0.434501	1	1.24622	0.351844	0.677575	1.1868	0.842697	0.965322	0.95232	4762598	7093697	9969503	7894104	6118597	6022602	4633899	7293104	5149298					13.5	103.96	0	18.747	35
A0A0F6AXI1	A0A0F6AXI1	A0A0F6AXI1	prpD	tr|A0A0F6AXI1|A0A0F6AXI1_SALT1 2-methylcitrate dehydratase OS=Salmonella typhimurium (strain 14028s / SGSC 2262) OX=588858 GN=prpD PE=4 SV=1	13	13	0.03705	0.718116	0.551073	0.0323887	0.222481	1.82887	0.00858719	0.20259	3.31874	12927000	12150000	7332404	48921990	30891010	27855020	21447000	19224000	16691000					26.9	53.786	0	42.589	53
A0A0F6B940	A0A0F6B940	A0A0F6B940	atpE	tr|A0A0F6B940|A0A0F6B940_SALT1 ATP synthase subunit c OS=Salmonella typhimurium (strain 14028s / SGSC 2262) OX=588858 GN=atpE PE=3 SV=1	2	2	0.921915	1	1.01381	0.898601	0.973488	1.01122	0.98284	0.995549	0.997446	766620300	532489700	600119700	662490100	595510400	616210000	537889700	699169600	625150100					20.3	8.256	0	5.2749	94
A0A0F6B4Q7	A0A0F6B4Q7	A0A0F6B4Q7	ppk	tr|A0A0F6B4Q7|A0A0F6B4Q7_SALT1 Polyphosphate kinase OS=Salmonella typhimurium (strain 14028s / SGSC 2262) OX=588858 GN=ppk PE=3 SV=1	36	36	0.0329471	0.675349	0.854053	0.331417	0.661302	0.941169	0.139331	0.412212	1.102	113590000	107460000	120540000	134140000	126089900	116420000	137649900	138590000	123810000					53.1	80.455	0	102.48	259
A0A0F6B7V7	A0A0F6B7V7	A0A0F6B7V7	pckA	tr|A0A0F6B7V7|A0A0F6B7V7_SALT1 Phosphoenolpyruvate carboxykinase (ATP) OS=Salmonella typhimurium (strain 14028s / SGSC 2262) OX=588858 GN=pckA PE=3 SV=1	46	46	0.907071	1	0.979776	0.17387	0.467159	0.774794	0.336539	0.63886	0.790787	1025401000	1379000000	1766500000	890129900	968120100	1433400000	1270000000	1498499000	1395501000					78.3	59.647	0	323.31	610
A0A0F6B2R9	A0A0F6B2R9	A0A0F6B2R9	STM14_2352	tr|A0A0F6B2R9|A0A0F6B2R9_SALT1 Putative outer membrane lipoprotein OS=Salmonella typhimurium (strain 14028s / SGSC 2262) OX=588858 GN=STM14_2352 PE=4 SV=1	4	4	0.347177	1	0.815078	0.0292071	0.208494	0.57624	0.0409516	0.278934	0.706975	21347990	30044010	22309010	17432000	15757990	18406000	23521000	40343980	27846000					42.3	12.197	0	39.932	42
A0A0F6B603	A0A0F6B603	A0A0F6B603	cysC	tr|A0A0F6B603|A0A0F6B603_SALT1 Adenylyl-sulfate kinase OS=Salmonella typhimurium (strain 14028s / SGSC 2262) OX=588858 GN=cysC PE=3 SV=1	5	5	0.00532976	0.302091	3.87844	0.00178924	0.0881791	2.6754	0.183343	0.479518	0.689815	6946899	11286990	14702990	7380000	6327903	8103198	2163800	3085600	2959699					30.8	22.385	0	10.371	27
A0A0F6B983	A0A0F6B983	A0A0F6B983	wzzE	tr|A0A0F6B983|A0A0F6B983_SALT1 ECA polysaccharide chain length modulation protein OS=Salmonella typhimurium (strain 14028s / SGSC 2262) OX=588858 GN=wzzE PE=3 SV=1	15	15	0.272597	1	1.10779	0.925872	0.98466	1.00963	0.336134	0.638063	0.911391	113370000	133040100	120690000	120990000	96613950	117890000	99967050	107240000	124900000					43.7	39.461	0	199.89	108
A0A0F6AZD7	A0A0F6AZD7	A0A0F6AZD7	kdsB	tr|A0A0F6AZD7|A0A0F6AZD7_SALT1 3-deoxy-manno-octulosonate cytidylyltransferase OS=Salmonella typhimurium (strain 14028s / SGSC 2262) OX=588858 GN=kdsB PE=3 SV=1	15	15	0.125529	1	0.910931	0.155411	0.440712	1.05557	0.0193175	0.21371	1.15878	157770000	158950000	177450000	191920000	192469900	187449900	172610100	178550000	191019900					64.9	27.432	0	75.186	141
A0A0F6AYA6	A0A0F6AYA6	A0A0F6AYA6	ybdR	tr|A0A0F6AYA6|A0A0F6AYA6_SALT1 Putative dehydrogenase OS=Salmonella typhimurium (strain 14028s / SGSC 2262) OX=588858 GN=ybdR PE=3 SV=1	13	13	0.595383	1	1.05275	0.0040407	0.108036	2.00751	0.0107524	0.212939	1.90691	22064000	19938000	16474010	45270020	36467010	30439990	19296010	17752000	18133000					45.9	44.576	0	28.42	89
D0ZTB2	D0ZTB2	D0ZTB2	mgtA	sp|D0ZTB2|ATMA_SALT1 Magnesium-transporting ATPase, P-type 1 OS=Salmonella typhimurium (strain 14028s / SGSC 2262) OX=588858 GN=mgtA PE=2 SV=1	17	17	0.0213905	0.619261	1.46862	0.184659	0.475368	1.20104	0.234234	0.539095	0.8178	62006980	51301010	44474970	46112980	48640030	34498980	38516990	34290000	33817010		active transmembrane transporter activity;adenyl nucleotide binding;adenyl ribonucleotide binding;ATP binding;ATPase activity;ATPase activity, coupled;ATPase activity, coupled to movement of substances;ATPase activity, coupled to transmembrane movement of ions;ATPase activity, coupled to transmembrane movement of ions, phosphorylative mechanism;ATPase activity, coupled to transmembrane movement o…	cell part;integral to membrane;intrinsic to membrane;membrane;membrane part;plasma membrane		24.1	99.782	0	95.73	126
A0A0F6BA80	A0A0F6BA80	A0A0F6BA80	dgkA	tr|A0A0F6BA80|A0A0F6BA80_SALT1 Diacylglycerol kinase OS=Salmonella typhimurium (strain 14028s / SGSC 2262) OX=588858 GN=dgkA PE=3 SV=1	4	4	0.343084	1	1.14193	0.22372	0.522035	0.886625	0.0745481	0.33367	0.776429	25986000	18497990	22482990	15920990	17976010	17675000	19622990	21870990	16911010					30.3	13.435	0	14.024	51
A0A0F6AXQ5	A0A0F6AXQ5	A0A0F6AXQ5	phnR	tr|A0A0F6AXQ5|A0A0F6AXQ5_SALT1 2-aminoethylphosphonate transport protein OS=Salmonella typhimurium (strain 14028s / SGSC 2262) OX=588858 GN=phnR PE=4 SV=1	4	4	0.673432	1	0.845024	0.363248	0.69211	1.14073	0.454823	0.750291	1.34994	4908000	1468800	3328699	4424297	3879799	3439001	2762201	3809303	3779500					22.2	27.481	0	6.3127	14
A0A0F6B886	A0A0F6B886	A0A0F6B886	yhjH	tr|A0A0F6B886|A0A0F6B886_SALT1 EAL domain-containing protein OS=Salmonella typhimurium (strain 14028s / SGSC 2262) OX=588858 GN=yhjH PE=4 SV=1	8	8	0.261946	1	0.766069	0.00156874	0.097931	0.487325	0.0852414	0.343568	0.636137	15676990	9298996	8523700	7547396	6856703	6181104	12711010	16227000	13400000					26.3	29.776	0	13.084	40
A0A0F6AZ60	A0A0F6AZ60	A0A0F6AZ60	artJ	tr|A0A0F6AZ60|A0A0F6AZ60_SALT1 Arginine transport system component OS=Salmonella typhimurium (strain 14028s / SGSC 2262) OX=588858 GN=artJ PE=3 SV=1	11	11	0.915353	1	1.00827	0.285225	0.599925	0.874402	0.29601	0.598371	0.867233	34560020	33575020	28395010	24259000	26123990	33910000	30308000	30859990	34368010					60.5	26.699	0	32.162	65
A0A0F6B3U8	A0A0F6B3U8	A0A0F6B3U8	bcr	tr|A0A0F6B3U8|A0A0F6B3U8_SALT1 Bcr/CflA family efflux transporter OS=Salmonella typhimurium (strain 14028s / SGSC 2262) OX=588858 GN=bcr PE=3 SV=1	2	2	0.483332	1	1.17818	0.147622	0.434327	1.32834	0.651204	0.878557	1.12745	3683001	1926301	3310100	3759799	3683600	2430099	2266100	2795400	2266801					4.8	43.266	0	5.5988	14
A0A0F6B2V0	A0A0F6B2V0	A0A0F6B2V0	yedF	tr|A0A0F6B2V0|A0A0F6B2V0_SALT1 Uncharacterized protein OS=Salmonella typhimurium (strain 14028s / SGSC 2262) OX=588858 GN=yedF PE=3 SV=1	4	4	0.00908569	0.419655	2.15545	0.852087	0.961299	0.953421	0.0150108	0.209446	0.442329	46673020	38964020	37831990	12543000	20309990	23373010	24127000	19668000	14478000					61	8.6389	0	39.45	38
A0A0F6B2Q3	A0A0F6B2Q3	A0A0F6B2Q3	cheW	tr|A0A0F6B2Q3|A0A0F6B2Q3_SALT1 Purine-binding chemotaxis protein OS=Salmonella typhimurium (strain 14028s / SGSC 2262) OX=588858 GN=cheW PE=4 SV=1	7	7	0.480683	1	0.842403	0.0183861	0.185788	0.41179	0.00405708	0.159897	0.488828	359280200	283359900	301940100	182260100	151540000	129999900	313889900	290670000	563580100					37.1	18.049	0	63.373	90
A0A0F6AXS0	A0A0F6AXS0	A0A0F6AXS0	ampG	tr|A0A0F6AXS0|A0A0F6AXS0_SALT1 Muropeptide transporter OS=Salmonella typhimurium (strain 14028s / SGSC 2262) OX=588858 GN=ampG PE=4 SV=1	7	7	0.0386018	0.727887	0.76192	0.451255	0.771547	0.893402	0.349882	0.652779	1.17257	11261000	8572703	9745603	14809000	9798301	10453000	13240000	13587010	11824000					15.1	53.489	0	13.848	30
A0A0F6B6C5	A0A0F6B6C5	A0A0F6B6C5	vapC	tr|A0A0F6B6C5|A0A0F6B6C5_SALT1 tRNA(fMet)-specific endonuclease VapC OS=Salmonella typhimurium (strain 14028s / SGSC 2262) OX=588858 GN=vapC PE=3 SV=1	5	5	0.150377	1	0.774133	0.703064	0.911519	0.91959	0.426188	0.724945	1.1879	8246102	7019604	9638903	11961000	11251000	6949701	9826204	9237900	13249000					48.5	14.938	0	26.248	32
A0A0F6B1X1	A0A0F6B1X1	A0A0F6B1X1	pspA	tr|A0A0F6B1X1|A0A0F6B1X1_SALT1 Phage shock protein PspA OS=Salmonella typhimurium (strain 14028s / SGSC 2262) OX=588858 GN=pspA PE=4 SV=1	15	15	0.0269782	0.637912	1.54456	0.101322	0.362156	0.711851	0.00762278	0.200176	0.460877	238250100	243910100	186420100	87438040	91883010	132000100	152190100	162170000	119120000					61.7	25.524	0	323.31	169
A0A0F6B1D3	A0A0F6B1D3	A0A0F6B1D3	yneH	tr|A0A0F6B1D3|A0A0F6B1D3_SALT1 Glutaminase OS=Salmonella typhimurium (strain 14028s / SGSC 2262) OX=588858 GN=yneH PE=3 SV=1	8	8	0.0494527	0.805157	0.777237	0.355856	0.681842	0.927028	0.188016	0.483984	1.19272	5764603	4296899	5296497	6846096	6025700	5396099	6839899	6460698	6323003					33.4	33.596	0	11.715	30
A0A0F6B9Y3	A0A0F6B9Y3	A0A0F6B9Y3	rplL	tr|A0A0F6B9Y3|A0A0F6B9Y3_SALT1 50S ribosomal protein L7/L12 OS=Salmonella typhimurium (strain 14028s / SGSC 2262) OX=588858 GN=rplL PE=3 SV=1	22	22	0.321432	1	1.18529	0.412131	0.728636	0.917174	0.14917	0.428009	0.773794	7734206000	9229194000	5881406000	6446108000	5253300000	5743902000	7215609000	6245000000	5594696000					99.2	12.299	0	323.31	2602
A0A0F6B268	A0A0F6B268	A0A0F6B268	ychA	tr|A0A0F6B268|A0A0F6B268_SALT1 Putative transcriptional regulator OS=Salmonella typhimurium (strain 14028s / SGSC 2262) OX=588858 GN=ychA PE=4 SV=1	7	7	0.954974	1	0.990007	0.246519	0.550174	1.17254	0.442466	0.738613	1.18438	19747990	11228000	15631010	20352000	19756010	14321000	15683000	15918010	14308000					27.9	30.924	0	46.472	55
A0A0F6B2W0	A0A0F6B2W0	A0A0F6B2W0	fliL	tr|A0A0F6B2W0|A0A0F6B2W0_SALT1 Flagellar protein FliL OS=Salmonella typhimurium (strain 14028s / SGSC 2262) OX=588858 GN=fliL PE=3 SV=1	8	8	0.29611	1	0.79436	0.0706741	0.311675	0.600599	0.15229	0.433176	0.756079	92938940	67002040	74918030	74275020	56190990	48312980	77169050	89664980	134509900					43.9	17.102	0	23.933	71
A0A0F6BBC6	A0A0F6BBC6	A0A0F6BBC6	nadR	tr|A0A0F6BBC6|A0A0F6BBC6_SALT1 Nicotinamide-nucleotide adenylyltransferase OS=Salmonella typhimurium (strain 14028s / SGSC 2262) OX=588858 GN=nadR PE=4 SV=1	14	14	0.410268	1	0.929157	0.166492	0.455494	1.1687	0.0688384	0.317014	1.2578	53480020	47923020	58354010	75793030	66773000	58804980	54711020	53364970	63856980					37.5	50.044	0	165.43	128
A0A0F6BAW0	A0A0F6BAW0	A0A0F6BAW0	yjgA	tr|A0A0F6BAW0|A0A0F6BAW0_SALT1 UPF0307 protein YjgA OS=Salmonella typhimurium (strain 14028s / SGSC 2262) OX=588858 GN=yjgA PE=3 SV=1	15	15	0.0911153	0.94748	1.32379	0.0780473	0.327643	1.2482	0.607968	0.860464	0.942897	323499900	245220000	240389900	266870000	259719900	230639900	236130000	195260000	178290000					53.6	21.392	0	68.657	131
A0A0F6B9R1	A0A0F6B9R1	A0A0F6B9R1	tpiA	tr|A0A0F6B9R1|A0A0F6B9R1_SALT1 Triosephosphate isomerase OS=Salmonella typhimurium (strain 14028s / SGSC 2262) OX=588858 GN=tpiA PE=3 SV=1	25	25	0.352444	1	0.966507	0.0232565	0.19311	1.34817	0.013618	0.208904	1.39489	1632300000	1562100000	1588800000	1929999000	2254800000	2526601000	1557300000	1720601000	1674599000					91.4	26.916	0	323.31	625
A0A0F6B5A1	A0A0F6B5A1	A0A0F6B5A1	aroF	tr|A0A0F6B5A1|A0A0F6B5A1_SALT1 Phospho-2-dehydro-3-deoxyheptonate aldolase OS=Salmonella typhimurium (strain 14028s / SGSC 2262) OX=588858 GN=aroF PE=3 SV=1	19	18	0.0311417	0.666787	0.919391	0.228881	0.525102	0.981093	0.0761546	0.333148	1.06711	101580000	105350000	110660100	111660000	111570000	115510100	116570000	114910000	113759900					66.3	38.713	0	240.07	164
A0A0F6AYD7	A0A0F6AYD7	A0A0F6AYD7	mrdB	tr|A0A0F6AYD7|A0A0F6AYD7_SALT1 Peptidoglycan glycosyltransferase MrdB OS=Salmonella typhimurium (strain 14028s / SGSC 2262) OX=588858 GN=mrdB PE=3 SV=1	5	5	0.0493047	0.810036	0.807286	0.0904374	0.344376	0.750124	0.631243	0.869437	0.929193	13690000	13217000	16444000	16454000	13552010	10705000	18541010	16578990	18397990					11.4	40.532	0	7.504	29
A0A0F6B2W3	A0A0F6B2W3	A0A0F6B2W3	fliO	tr|A0A0F6B2W3|A0A0F6B2W3_SALT1 Flagellar protein OS=Salmonella typhimurium (strain 14028s / SGSC 2262) OX=588858 GN=fliO PE=3 SV=1	3	3	0.0873919	0.936291	0.68144	0.012866	0.161883	0.548596	0.0950567	0.360605	0.805055	6748700	5919499	8290198	5767698	5500301	5447004	11456000	11878000	7691503					24.8	13.083	0	5.212	10
A0A0F6B8H5	A0A0F6B8H5	A0A0F6B8H5	STM14_4439	tr|A0A0F6B8H5|A0A0F6B8H5_SALT1 Putative transcriptional regulator OS=Salmonella typhimurium (strain 14028s / SGSC 2262) OX=588858 GN=STM14_4439 PE=4 SV=1	7	7	0.00659353	0.314222	0.875927	0.0193785	0.187076	1.58469	0.00876655	0.203451	1.80915	6247800	6508803	5975199	11973990	8937301	13445000	7122397	7044203	7206401					29.7	31.905	0	29.981	33
A0A0F6AX51	A0A0F6AX51	A0A0F6AX51	yaeD	tr|A0A0F6AX51|A0A0F6AX51_SALT1 D,D-heptose 1,7-bisphosphate phosphatase OS=Salmonella typhimurium (strain 14028s / SGSC 2262) OX=588858 GN=yaeD PE=3 SV=1	5	5	0.354785	1	0.785379	0.354109	0.681409	1.16416	0.123337	0.387413	1.4823	15645000	8308796	13515010	20327990	17161010	16402010	14070000	12998000	19829990					38.8	20.92	0	12.587	33
A0A0F6B2J9	A0A0F6B2J9	A0A0F6B2J9	yobA	tr|A0A0F6B2J9|A0A0F6B2J9_SALT1 Uncharacterized protein OS=Salmonella typhimurium (strain 14028s / SGSC 2262) OX=588858 GN=yobA PE=4 SV=1	4	4	0.0550319	0.836444	1.20645	0.704571	0.912254	1.12519	0.81752	0.95323	0.932646	68628970	68207990	63629020	96675020	36817980	67885030	56293970	49041980	61439030					28.2	13.321	0	29.6	49
A0A0F6AWT1	A0A0F6AWT1	A0A0F6AWT1	yacG	tr|A0A0F6AWT1|A0A0F6AWT1_SALT1 DNA gyrase inhibitor YacG OS=Salmonella typhimurium (strain 14028s / SGSC 2262) OX=588858 GN=yacG PE=3 SV=1	5	5	0.0124847	0.496229	2.50813	0.337187	0.669683	0.800418	0.00326497	0.153059	0.31913	33000020	20783000	24505010	6610999	10056990	8215698	7903596	9708502	13881990					96.8	7.0498	0	120.54	40
A0A0F6B4A6	A0A0F6B4A6	A0A0F6B4A6	STM14_2908	tr|A0A0F6B4A6|A0A0F6B4A6_SALT1 Putative regulatory protein OS=Salmonella typhimurium (strain 14028s / SGSC 2262) OX=588858 GN=STM14_2908 PE=4 SV=1	11	11	0.430509	1	1.15444	0.0411248	0.246643	1.48119	0.238406	0.540765	1.28304	33428020	20719000	23149010	34126010	37711990	26313010	20340010	20097000	25493000					34.9	53.395	0	32.844	78
A0A0F6B065	A0A0F6B065	A0A0F6B065	potB	tr|A0A0F6B065|A0A0F6B065_SALT1 Spermidine/putrescine ABC transporter membrane protein OS=Salmonella typhimurium (strain 14028s / SGSC 2262) OX=588858 GN=potB PE=3 SV=1	4	4	0.440684	1	0.890658	0.105029	0.367509	0.854213	0.745204	0.923247	0.95908	7390897	5669101	8416102	6388198	6945696	7011201	8473700	8530802	6904396					12.5	32.364	0	5.3534	24
A0A0F6B4D7	A0A0F6B4D7	A0A0F6B4D7	yfcZ	tr|A0A0F6B4D7|A0A0F6B4D7_SALT1 Putative cytoplasmic protein OS=Salmonella typhimurium (strain 14028s / SGSC 2262) OX=588858 GN=yfcZ PE=4 SV=1	5	5	0.682825	1	1.06207	0.125138	0.397911	1.30581	0.191257	0.486341	1.22949	222780000	176390000	239470000	215640000	278150100	291590000	162770000	213740000	225780100					43.6	10.287	0	106.87	92
A0A0F6B9B2	A0A0F6B9B2	A0A0F6B9B2	yigB	tr|A0A0F6B9B2|A0A0F6B9B2_SALT1 Flavin mononucleotide phosphatase OS=Salmonella typhimurium (strain 14028s / SGSC 2262) OX=588858 GN=yigB PE=4 SV=1	8	8	0.0604778	0.850667	1.1246	0.261808	0.569729	1.17895	0.734506	0.9206	1.04832	39359990	38328990	43512990	33692010	51605020	43497980	36059980	37261000	34349980					49.6	27.055	0	38.322	64
A0A0F6AYW5	A0A0F6AYW5	A0A0F6AYW5	ybhO	tr|A0A0F6AYW5|A0A0F6AYW5_SALT1 Cardiolipin synthase B OS=Salmonella typhimurium (strain 14028s / SGSC 2262) OX=588858 GN=ybhO PE=3 SV=1	5	5	0.288285	1	0.815311	0.205503	0.498765	1.31492	0.105428	0.375184	1.61279	5342102	4110299	3131699	9128198	6148104	5140102	4612902	5693798	4830800					11.9	47.302	0	5.4942	16
A0A0F6B2P9	A0A0F6B2P9	A0A0F6B2P9	cheY	tr|A0A0F6B2P9|A0A0F6B2P9_SALT1 Chemotaxis regulatory protein CheY OS=Salmonella typhimurium (strain 14028s / SGSC 2262) OX=588858 GN=cheY PE=4 SV=1	9	9	0.0172513	0.575805	0.664051	0.000389804	0.05312	0.343358	0.00196159	0.129315	0.517066	273869900	349069900	310100000	167540100	142389900	171790100	461110300	409859900	535689700					65.1	14.125	0	323.31	117
A0A0F6B968	A0A0F6B968	A0A0F6B968	ilvD	tr|A0A0F6B968|A0A0F6B968_SALT1 Dihydroxy-acid dehydratase OS=Salmonella typhimurium (strain 14028s / SGSC 2262) OX=588858 GN=ilvD PE=3 SV=1	22	22	0.616149	1	0.977895	0.0157006	0.170821	1.25591	0.00833841	0.200213	1.2843	106590100	114160000	105840100	153070100	133729900	133280000	105540100	110259900	118350100					39.4	65.701	0	190.24	224
A0A0F6B696	A0A0F6B696	A0A0F6B696	aas	tr|A0A0F6B696|A0A0F6B696_SALT1 Bifunctional protein Aas OS=Salmonella typhimurium (strain 14028s / SGSC 2262) OX=588858 GN=aas PE=3 SV=1	30	30	0.21522	1	0.952472	0.0109709	0.157391	1.1824	0.0111689	0.211409	1.24141	73050020	67603980	75273960	95555030	88217050	84367000	76330020	74256950	75901030					48.7	80.508	0	116.34	198
A0A0F6B672	A0A0F6B672	A0A0F6B672	ptr	tr|A0A0F6B672|A0A0F6B672_SALT1 Protease III OS=Salmonella typhimurium (strain 14028s / SGSC 2262) OX=588858 GN=ptr PE=3 SV=1	31	31	0.00116623	0.146	1.47804	0.295984	0.614472	1.0694	0.00116685	0.111481	0.723527	70620960	68259950	72623040	53056980	52528980	47577010	46966980	44594020	51766000					38.9	107.49	0	119.52	180
A0A0F6BAV0	A0A0F6BAV0	A0A0F6BAV0	iolG	tr|A0A0F6BAV0|A0A0F6BAV0_SALT1 Inositol 2-dehydrogenase OS=Salmonella typhimurium (strain 14028s / SGSC 2262) OX=588858 GN=iolG PE=3 SV=1	2	2	0.721922	1	0.946851	0.962175	0.990505	0.992584	0.820232	0.953439	1.0483	1891600	1771901	1225719	1623000	1342699	2171799	1785401	1540501	1759615					10.4	37.267	0	4.6522	5
A0A0F6B250	A0A0F6B250	A0A0F6B250	purU	tr|A0A0F6B250|A0A0F6B250_SALT1 Formyltetrahydrofolate deformylase OS=Salmonella typhimurium (strain 14028s / SGSC 2262) OX=588858 GN=purU PE=3 SV=1	10	10	0.627522	1	0.95051	0.542198	0.830164	1.05087	0.290066	0.594224	1.10559	164649900	128819900	153050000	176820100	158420000	156610000	144300000	148169900	176800000					37.1	31.829	0	73.133	141
A0A0F6AZ10	A0A0F6AZ10	A0A0F6AZ10	moeB	tr|A0A0F6AZ10|A0A0F6AZ10_SALT1 Molybdopterin biosynthesis protein MoeB OS=Salmonella typhimurium (strain 14028s / SGSC 2262) OX=588858 GN=moeB PE=4 SV=1	12	12	0.596902	1	1.02353	0.317926	0.643748	1.06559	0.577027	0.838947	1.0411	19161000	17236000	19486000	18761010	17984990	21521990	18229000	18554990	17744000					59.4	26.903	0	23.301	57
A0A0F6BB58	A0A0F6BB58	A0A0F6BB58	STM14_5430	tr|A0A0F6BB58|A0A0F6BB58_SALT1 Putative NAD-dependent aldehyde dehydrogenase OS=Salmonella typhimurium (strain 14028s / SGSC 2262) OX=588858 GN=STM14_5430 PE=3 SV=1	29	29	0.887644	1	1.02033	0.0220066	0.18807	1.69206	0.035161	0.260102	1.65834	457430100	377050100	315309800	774210400	628509700	509700200	349799800	336649800	434749800					69.5	50.037	0	289.38	290
A0A0F6B150	A0A0F6B150	A0A0F6B150	rsxC	tr|A0A0F6B150|A0A0F6B150_SALT1 Ion-translocating oxidoreductase complex subunit C OS=Salmonella typhimurium (strain 14028s / SGSC 2262) OX=588858 GN=rsxC PE=3 SV=1	34	34	0.633103	1	1.06382	0.995723	0.998118	0.999279	0.687271	0.894878	0.939328	128490000	125910000	94791020	130750100	107310000	90586980	120780000	95388050	110560000					57	78.697	0	180.2	288
A0A0F6B2V6	A0A0F6B2V6	A0A0F6B2V6	fliH	tr|A0A0F6B2V6|A0A0F6B2V6_SALT1 Flagellar assembly protein H OS=Salmonella typhimurium (strain 14028s / SGSC 2262) OX=588858 GN=fliH PE=4 SV=1	9	9	0.0815717	0.909694	0.844648	0.00107639	0.0865455	0.544013	0.000351886	0.0949091	0.644071	70770980	71024990	65058000	42919990	43541990	46752010	93186980	77357000	75281020					54.5	25.811	0	166.52	77
A0A0F6AWQ8	A0A0F6AWQ8	A0A0F6AWQ8	fruR	tr|A0A0F6AWQ8|A0A0F6AWQ8_SALT1 DNA-binding transcriptional regulator FruR OS=Salmonella typhimurium (strain 14028s / SGSC 2262) OX=588858 GN=fruR PE=4 SV=1	14	14	0.349001	1	0.866766	0.0913565	0.345905	0.849001	0.889068	0.982494	0.979504	49503970	52486980	74315000	52055960	63257030	55107010	61064020	68048030	71361010					46.4	38.041	0	132.15	105
A0A0F6B4V6	A0A0F6B4V6	A0A0F6B4V6	iscA	tr|A0A0F6B4V6|A0A0F6B4V6_SALT1 Iron-binding protein IscA OS=Salmonella typhimurium (strain 14028s / SGSC 2262) OX=588858 GN=iscA PE=3 SV=1	7	7	0.227472	1	1.14251	0.275583	0.58508	0.893944	0.0436052	0.283394	0.78244	225280100	206810100	181359900	175179900	144370000	160039900	183590000	156290000	197460100					55.1	11.504	0	104.46	87
A0A0F6B2U1	A0A0F6B2U1	A0A0F6B2U1	fliB	tr|A0A0F6B2U1|A0A0F6B2U1_SALT1 Lysine-N-methylase OS=Salmonella typhimurium (strain 14028s / SGSC 2262) OX=588858 GN=fliB PE=4 SV=1	20	20	0.109642	1	0.862343	0.0349488	0.231061	0.796416	0.377456	0.680532	0.923549	198030000	166340100	168060100	183050000	155090000	153610000	187509900	213570000	215569900					51.1	45.414	0	191.08	208
A0A0F6B4Q0	A0A0F6B4Q0	A0A0F6B4Q0	yfgD	tr|A0A0F6B4Q0|A0A0F6B4Q0_SALT1 Arsenate reductase OS=Salmonella typhimurium (strain 14028s / SGSC 2262) OX=588858 GN=yfgD PE=3 SV=1	7	7	0.00488156	0.286476	1.80593	0.0773018	0.327491	1.29159	0.00311269	0.162581	0.715195	139230000	124790100	129650000	100600000	94067940	87079950	63770000	67887000	88344030					74.8	13.377	0	68.271	55
A0A0F6B2A9	A0A0F6B2A9	A0A0F6B2A9	dsbB	tr|A0A0F6B2A9|A0A0F6B2A9_SALT1 Disulfide bond formation protein B OS=Salmonella typhimurium (strain 14028s / SGSC 2262) OX=588858 GN=dsbB PE=3 SV=1	3	3	0.909868	1	0.988414	0.0857916	0.341744	1.19951	0.0313641	0.250659	1.21357	34842990	35477020	41669010	45912000	46003980	43586000	36643990	43597980	33388000					17.6	20.063	0	6.6166	43
A0A0F6B715	A0A0F6B715	A0A0F6B715	yqjC	tr|A0A0F6B715|A0A0F6B715_SALT1 Putative periplasmic protein OS=Salmonella typhimurium (strain 14028s / SGSC 2262) OX=588858 GN=yqjC PE=4 SV=1	8	8	0.639982	1	1.13793	0.107156	0.368034	0.617753	0.121936	0.38543	0.542874	29520000	65473980	39176000	16324000	22207990	33417020	30185990	40246010	42298990					33.6	14.065	0	16.234	69
A0A0F6B411	A0A0F6B411	A0A0F6B411	nrdA	tr|A0A0F6B411|A0A0F6B411_SALT1 Ribonucleoside-diphosphate reductase OS=Salmonella typhimurium (strain 14028s / SGSC 2262) OX=588858 GN=nrdA PE=3 SV=1	50	50	0.0598161	0.851041	0.906697	0.596028	0.86606	1.03436	0.0808854	0.339788	1.1408	1217201000	1134900000	1128701000	1366300000	1416000000	1196500000	1354500000	1242200000	1243199000					67.5	85.735	0	323.31	693
A0A0F6B1H4	A0A0F6B1H4	A0A0F6B1H4	hdeB	tr|A0A0F6B1H4|A0A0F6B1H4_SALT1 Acid stress chaperone HdeB OS=Salmonella typhimurium (strain 14028s / SGSC 2262) OX=588858 GN=hdeB PE=3 SV=1	1	1	0.604437	1	1.12801	0.739619	0.926608	0.9016	0.394638	0.69447	0.799282	3079902	3488199	2545400	1604700	3362300	2587999	2410299	3887398	2033401					8.3	11.872	0	3.5769	4
A0A0F6B160	A0A0F6B160	A0A0F6B160	ydgA	tr|A0A0F6B160|A0A0F6B160_SALT1 Putative periplasmic protein OS=Salmonella typhimurium (strain 14028s / SGSC 2262) OX=588858 GN=ydgA PE=4 SV=1	33	33	0.124505	1	1.14846	0.0188299	0.185226	1.33389	0.170905	0.463654	1.16145	935569500	841309700	757140100	1099400000	969990500	875569500	786980200	695539900	718740000					78.3	54.311	0	323.31	473
A0A0F6B2T8	A0A0F6B2T8	A0A0F6B2T8	fliA	tr|A0A0F6B2T8|A0A0F6B2T8_SALT1 RNA polymerase sigma factor FliA OS=Salmonella typhimurium (strain 14028s / SGSC 2262) OX=588858 GN=fliA PE=3 SV=1	10	10	0.104833	1	0.883272	0.00839361	0.143503	0.65319	0.0249391	0.224368	0.739511	56747020	51327000	49645010	44573980	34250980	38304020	55919010	58011020	64686030					37.2	27.473	0	42.585	85
A0A0F6BAA6	A0A0F6BAA6	A0A0F6BAA6	STM14_5119	tr|A0A0F6BAA6|A0A0F6BAA6_SALT1 Putative ABC exporter outer membrane component OS=Salmonella typhimurium (strain 14028s / SGSC 2262) OX=588858 GN=STM14_5119 PE=4 SV=1	10	10	0.344433	1	0.824334	0.0176966	0.183855	0.170069	0.0302238	0.248186	0.206311	10460010	12846990	18471990	1359412	6391475	2508793	14904990	15805000	18811000					26.9	50.511	0	13.305	28
A0A0F6B2P4	A0A0F6B2P4	A0A0F6B2P4	flhE	tr|A0A0F6B2P4|A0A0F6B2P4_SALT1 Flagellar protein OS=Salmonella typhimurium (strain 14028s / SGSC 2262) OX=588858 GN=flhE PE=4 SV=1	4	4	0.542492	1	0.892428	0.0967071	0.351706	0.633203	0.108439	0.378473	0.709528	10701000	8401805	8508804	8701597	5673698	5534899	7627403	11157000	12648000					33.1	14.073	0	12.957	25
A0A0F6B140	A0A0F6B140	A0A0F6B140	pdxH	tr|A0A0F6B140|A0A0F6B140_SALT1 Pyridoxine/pyridoxamine 5-phosphate oxidase OS=Salmonella typhimurium (strain 14028s / SGSC 2262) OX=588858 GN=pdxH PE=3 SV=1	11	11	0.0228695	0.621649	1.30394	0.019309	0.187392	1.34011	0.789287	0.944382	1.02774	93092050	74650980	87511020	90055950	96246020	76166010	63398020	69437030	62312020					54.1	25.499	0	54.923	87
A0A0F6B3V5	A0A0F6B3V5	A0A0F6B3V5	yejL	tr|A0A0F6B3V5|A0A0F6B3V5_SALT1 UPF0352 protein YejL OS=Salmonella typhimurium (strain 14028s / SGSC 2262) OX=588858 GN=yejL PE=3 SV=1	3	3	0.0260432	0.640991	1.8621	0.349562	0.676584	0.821817	0.00497331	0.178927	0.441339	50491020	38159000	37088980	14792000	20877990	19891010	16839990	23260000	28255000					64	8.2312	0	82.431	17
A0A0F6B7R6	A0A0F6B7R6	A0A0F6B7R6	yhfK	tr|A0A0F6B7R6|A0A0F6B7R6_SALT1 Putative inner membrane protein OS=Salmonella typhimurium (strain 14028s / SGSC 2262) OX=588858 GN=yhfK PE=4 SV=1	10	10	0.887429	1	1.02446	0.0862558	0.342176	1.26244	0.307047	0.61192	1.2323	25340010	15145010	17504010	23112010	27332010	19900000	17730000	17432000	20215000					15.7	79.233	0	20.491	40
A0A0F6B885	A0A0F6B885	A0A0F6B885	yhjG	tr|A0A0F6B885|A0A0F6B885_SALT1 Putative inner membrane protein OS=Salmonella typhimurium (strain 14028s / SGSC 2262) OX=588858 GN=yhjG PE=4 SV=1	17	17	0.0770918	0.909203	1.2142	0.0973456	0.350964	1.29688	0.63362	0.870124	1.0681	31103000	26131010	25153990	35514980	28891990	24277990	22973000	20499010	24252010					24.5	74.719	0	45.851	81
A0A0F6B2K0	A0A0F6B2K0	A0A0F6B2K0	holE	tr|A0A0F6B2K0|A0A0F6B2K0_SALT1 DNA polymerase III subunit theta OS=Salmonella typhimurium (strain 14028s / SGSC 2262) OX=588858 GN=holE PE=4 SV=1	2	2	0.0316033	0.66416	2.11164	0.109211	0.372947	1.45324	0.132763	0.404503	0.688206	34771020	22304000	19712990	19699990	17882990	14144990	8657304	13480990	13912000					26.3	8.747	0	4.8582	33
A0A0F6AXT0	A0A0F6AXT0	A0A0F6AXT0	hupB	tr|A0A0F6AXT0|A0A0F6AXT0_SALT1 Transcriptional regulator HU subunit beta OS=Salmonella typhimurium (strain 14028s / SGSC 2262) OX=588858 GN=hupB PE=3 SV=1	16	15	0.353317	1	0.933429	0.215038	0.512632	0.680971	0.296974	0.597811	0.729537	1535299000	1465500000	1744401000	703640200	1683999000	1286099000	1753699000	1560101000	1763900000					94.4	9.2395	0	189.2	286
A0A0F6BB72	A0A0F6BB72	A0A0F6BB72	yjiX	tr|A0A0F6BB72|A0A0F6BB72_SALT1 Putative cytoplasmic protein OS=Salmonella typhimurium (strain 14028s / SGSC 2262) OX=588858 GN=yjiX PE=4 SV=1	3	2	0.463733	1	1.45267	0.141779	0.425762	1.90805	0.521852	0.803324	1.31348	6013301	2464599	1927001	2837051	4457499	5117401	2987599	2724200	1144666					47.8	7.8018	0	4.3108	12
A0A0F6BAL4	A0A0F6BAL4	A0A0F6BAL4	yjeP	tr|A0A0F6BAL4|A0A0F6BAL4_SALT1 Uncharacterized protein OS=Salmonella typhimurium (strain 14028s / SGSC 2262) OX=588858 GN=yjeP PE=4 SV=1	16	16	0.773262	1	1.03996	0.342205	0.672021	1.20505	0.465129	0.758894	1.15874	19085000	22385000	15902000	27791010	23123010	16448000	18219000	15852000	20914010					18.1	123.4	0	42.151	71
A0A0F6B2G3	A0A0F6B2G3	A0A0F6B2G3	STM14_2239	tr|A0A0F6B2G3|A0A0F6B2G3_SALT1 Putative cytoplasmic protein OS=Salmonella typhimurium (strain 14028s / SGSC 2262) OX=588858 GN=STM14_2239 PE=4 SV=1	3	3	0.615934	1	0.93438	0.475975	0.787625	1.11636	0.185898	0.482008	1.19476	21525010	23847010	19048000	21514990	26472020	29278010	20715990	20423000	28328980					41.8	8.8179	0	11.699	28
A0A0F6B2U4	A0A0F6B2U4	A0A0F6B2U4	fliD	tr|A0A0F6B2U4|A0A0F6B2U4_SALT1 Flagellar hook-associated protein 2 OS=Salmonella typhimurium (strain 14028s / SGSC 2262) OX=588858 GN=fliD PE=3 SV=1	34	34	0.610813	1	0.912844	0.0618342	0.284095	0.631256	0.0314865	0.249849	0.691527	216990100	186660000	232070100	153900000	121650100	166030100	172990000	289859900	246440000					77.7	49.834	0	323.31	251
A0A0F6B0R2	A0A0F6B0R2	A0A0F6B0R2	pfkB	tr|A0A0F6B0R2|A0A0F6B0R2_SALT1 Phosphofructokinase OS=Salmonella typhimurium (strain 14028s / SGSC 2262) OX=588858 GN=pfkB PE=3 SV=1	16	16	0.251847	1	1.09448	0.0286893	0.20789	1.2988	0.0879146	0.347932	1.18668	129390000	151780000	140050000	166410000	149620100	184600000	124010000	119970000	141010000					62.3	32.565	0	174.19	179
A0A0F6B179	A0A0F6B179	A0A0F6B179	pntB	tr|A0A0F6B179|A0A0F6B179_SALT1 NAD(P) transhydrogenase subunit beta OS=Salmonella typhimurium (strain 14028s / SGSC 2262) OX=588858 GN=pntB PE=3 SV=1	14	14	0.370545	1	1.1038	0.096683	0.352067	1.22511	0.416097	0.716227	1.1099	382630200	286330000	328379900	391790000	401020200	313080000	310829800	318310000	270380200					34	48.869	0	203.83	187
A0A0F6B784	A0A0F6B784	A0A0F6B784	greA	tr|A0A0F6B784|A0A0F6B784_SALT1 Transcription elongation factor GreA OS=Salmonella typhimurium (strain 14028s / SGSC 2262) OX=588858 GN=greA PE=3 SV=1	18	18	0.0346321	0.688	1.22657	0.531657	0.828776	0.941358	0.0126813	0.214288	0.767469	843090100	869360400	844710100	696960300	579250200	693250300	777540100	693000100	622650000					95.6	17.656	0	272.78	347
A0A0F6B012	A0A0F6B012	A0A0F6B012	flgE	tr|A0A0F6B012|A0A0F6B012_SALT1 Flagellar hook protein FlgE OS=Salmonella typhimurium (strain 14028s / SGSC 2262) OX=588858 GN=flgE PE=3 SV=1	15	15	0.124883	1	0.892491	0.000142502	0.0569231	0.58006	0.00234254	0.135571	0.649933	313750000	274409900	261669900	193740000	183580000	173899900	329660100	305320100	314850000					46.9	42.21	0	323.31	189
A0A0F6B417	A0A0F6B417	A0A0F6B417	glpT	tr|A0A0F6B417|A0A0F6B417_SALT1 sn-glycerol-3-phosphate transporter OS=Salmonella typhimurium (strain 14028s / SGSC 2262) OX=588858 GN=glpT PE=4 SV=1	17	17	0.958128	1	1.00856	0.0347344	0.231572	0.636209	0.0375048	0.266172	0.630806	354879900	370430100	506749800	226980000	236170000	311929800	328179800	429310000	460879900					25.7	50.18	0	153.37	209
A0A0F6B925	A0A0F6B925	A0A0F6B925	pstC	tr|A0A0F6B925|A0A0F6B925_SALT1 Phosphate transport system permease protein OS=Salmonella typhimurium (strain 14028s / SGSC 2262) OX=588858 GN=pstC PE=3 SV=1	4	4	0.455322	1	0.854539	0.828693	0.956689	0.961923	0.617	0.864451	1.12566	5232403	2938601	3777102	5504403	4451798	3380499	4439502	3912699	5357904					13.5	34.179	0	6.6616	24
A0A0F6AY92	A0A0F6AY92	A0A0F6AY92	ybdL	tr|A0A0F6AY92|A0A0F6AY92_SALT1 Putative aminotransferase OS=Salmonella typhimurium (strain 14028s / SGSC 2262) OX=588858 GN=ybdL PE=4 SV=1	9	9	0.954921	1	1.00627	0.0146497	0.165363	1.42374	0.0448543	0.286258	1.41488	23051010	16611990	19738000	32174980	25339000	26258000	19068000	18363000	21185010					29.8	42.68	0	23.132	60
A0A0F6B5J6	A0A0F6B5J6	A0A0F6B5J6	ygaU	tr|A0A0F6B5J6|A0A0F6B5J6_SALT1 Uncharacterized protein OS=Salmonella typhimurium (strain 14028s / SGSC 2262) OX=588858 GN=ygaU PE=4 SV=1	22	22	0.705807	1	0.933984	0.112159	0.374728	1.30065	0.0710706	0.322517	1.39259	1055701000	1094599000	745490000	1483901000	1282800000	1222199000	956900500	866920400	1274599000					99.3	16.121	0	235.3	358
A0A0F6B617	A0A0F6B617	A0A0F6B617	cysH	tr|A0A0F6B617|A0A0F6B617_SALT1 Phosphoadenosine phosphosulfate reductase OS=Salmonella typhimurium (strain 14028s / SGSC 2262) OX=588858 GN=cysH PE=3 SV=1	11	11	0.00113363	0.148471	3.05587	0.00474834	0.124	3.13869	0.878218	0.977637	1.0271	36997990	43353010	40509990	50186010	30251990	46373000	13289000	16278010	10526000					41.8	28.027	0	30.363	74
A0A0F6BB20	A0A0F6BB20	A0A0F6BB20	STM14_5391	tr|A0A0F6BB20|A0A0F6BB20_SALT1 Putative ABC-type sugar/spermidine/putrescine transport system ATPase component OS=Salmonella typhimurium (strain 14028s / SGSC 2262) OX=588858 GN=STM14_5391 PE=4 SV=1	12	12	0.935875	1	1.00732	0.0724458	0.316424	1.09876	0.34903	0.653224	1.09077	19660000	16567990	21711010	21382990	21426000	20032010	17889000	19835000	19498990					40.5	41.201	0	60.2	78
A0A0F6B259	A0A0F6B259	A0A0F6B259	narK	tr|A0A0F6B259|A0A0F6B259_SALT1 Nitrite extrusion protein OS=Salmonella typhimurium (strain 14028s / SGSC 2262) OX=588858 GN=narK PE=4 SV=1	7	7	0.558223	1	0.897863	0.138133	0.422291	1.44705	0.132836	0.404314	1.61166	48312020	33132000	57461960	52452020	102810000	71401020	50447980	54337980	46356020					19.6	49.827	0	79.425	71
A0A0F6B891	A0A0F6B891	A0A0F6B891	dctA	tr|A0A0F6B891|A0A0F6B891_SALT1 C4-dicarboxylate transport protein OS=Salmonella typhimurium (strain 14028s / SGSC 2262) OX=588858 GN=dctA PE=3 SV=1	4	4	0.930882	1	0.964752	0.0438939	0.2544	0.392342	0.0243697	0.224625	0.406677	5401702	7815503	12270000	2712800	3476399	3694300	6512599	5771001	15349000					9.1	45.449	0	35.914	19
A0A0F6AXC3	A0A0F6AXC3	A0A0F6AXC3	gpt	tr|A0A0F6AXC3|A0A0F6AXC3_SALT1 Xanthine phosphoribosyltransferase OS=Salmonella typhimurium (strain 14028s / SGSC 2262) OX=588858 GN=gpt PE=3 SV=1	5	5	0.148565	1	0.764047	0.00505789	0.127377	0.713644	0.678068	0.890188	0.934032	201739900	179580000	291080000	186820000	212700100	216250100	293900100	265979900	302449900					48	16.969	0	85.893	76
A0A0F6AWL4	A0A0F6AWL4	A0A0F6AWL4	STM14_0098	tr|A0A0F6AWL4|A0A0F6AWL4_SALT1 Putative secreted protein OS=Salmonella typhimurium (strain 14028s / SGSC 2262) OX=588858 GN=STM14_0098 PE=4 SV=1	3	3	0.406279	1	1.12329	0.185412	0.475493	0.826162	0.0244621	0.224323	0.735482	13656000	11211000	11113000	8630597	8051800	9740502	9753002	9383096	13116990					41.7	10.303	0	36.328	31
A0A0F6B6K6	A0A0F6B6K6	A0A0F6B6K6	yggV	tr|A0A0F6B6K6|A0A0F6B6K6_SALT1 dITP/XTP pyrophosphatase OS=Salmonella typhimurium (strain 14028s / SGSC 2262) OX=588858 GN=yggV PE=3 SV=1	8	8	0.294664	1	1.09726	0.357057	0.682624	1.07295	0.792491	0.945769	0.977851	154349900	173990100	140420100	155980000	138249900	163510000	152830100	143070000	130550000					54.3	21.033	0	150.97	77
A0A0F6B216	A0A0F6B216	A0A0F6B216	trpD	tr|A0A0F6B216|A0A0F6B216_SALT1 Anthranilate phosphoribosyltransferase OS=Salmonella typhimurium (strain 14028s / SGSC 2262) OX=588858 GN=trpD PE=3 SV=1	3	3	0.0469351	0.7917	1.56469	0.0156402	0.171021	2.02387	0.210303	0.512996	1.29346	2044599	1500212	1445257	2343099	2507202	1633000	1313799	915033	962617					8.9	56.951	0	5.5976	6
A0A0F6B2F6	A0A0F6B2F6	A0A0F6B2F6	prc	tr|A0A0F6B2F6|A0A0F6B2F6_SALT1 Carboxy-terminal protease OS=Salmonella typhimurium (strain 14028s / SGSC 2262) OX=588858 GN=prc PE=3 SV=1	41	41	0.196085	1	1.08065	0.16292	0.449284	1.14269	0.575552	0.838714	1.05741	251770100	234640000	212600000	274660000	255330000	211740000	217399900	210860000	217100000					55.1	76.778	0	262.82	355
A0A0F6AWB2	A0A0F6AWB2	A0A0F6AWB2	vapC	tr|A0A0F6AWB2|A0A0F6AWB2_SALT1 tRNA(fMet)-specific endonuclease VapC OS=Salmonella typhimurium (strain 14028s / SGSC 2262) OX=588858 GN=vapC PE=3 SV=1	4	4	0.273897	1	1.14282	0.0557222	0.273458	1.40656	0.270317	0.579497	1.23078	18644990	14329000	13273000	20110000	22354010	14707000	12822000	13862990	13365990					34.8	14.887	0	20.908	28
A0A0F6B9X2	A0A0F6B9X2	A0A0F6B9X2	murB	tr|A0A0F6B9X2|A0A0F6B9X2_SALT1 UDP-N-acetylenolpyruvoylglucosamine reductase OS=Salmonella typhimurium (strain 14028s / SGSC 2262) OX=588858 GN=murB PE=3 SV=1	15	15	0.2779	1	0.895145	0.344487	0.673366	1.07264	0.0664764	0.313157	1.19829	62753000	60651990	75047990	82626010	79582970	74742030	77138040	78839020	65482990					51.5	37.647	0	52.294	141
A0A0F6BAM5	A0A0F6BAM5	A0A0F6BAM5	hfq	tr|A0A0F6BAM5|A0A0F6BAM5_SALT1 RNA-binding protein Hfq OS=Salmonella typhimurium (strain 14028s / SGSC 2262) OX=588858 GN=hfq PE=3 SV=1	8	8	0.682915	1	1.14944	0.735799	0.927186	1.07413	0.854167	0.968182	0.934481	19294990	54463980	29973990	28854010	22224000	40085010	33162980	23615000	26485000					53.9	11.133	0	138.42	53
A0A0F6B5Z7	A0A0F6B5Z7	A0A0F6B5Z7	truD	tr|A0A0F6B5Z7|A0A0F6B5Z7_SALT1 tRNA pseudouridine synthase D OS=Salmonella typhimurium (strain 14028s / SGSC 2262) OX=588858 GN=truD PE=3 SV=1	18	18	0.772605	1	0.977872	0.0283121	0.206642	1.09784	0.181286	0.478544	1.12268	77606020	76236020	94622990	93318040	94995020	89362020	82141980	87869940	82947020					59	39.332	0	76.1	164
A0A0F6B2B7	A0A0F6B2B7	A0A0F6B2B7	ycgL	tr|A0A0F6B2B7|A0A0F6B2B7_SALT1 Protein YcgL OS=Salmonella typhimurium (strain 14028s / SGSC 2262) OX=588858 GN=ycgL PE=3 SV=1	10	10	0.328976	1	1.12814	0.0578686	0.276041	0.839094	0.0804939	0.339846	0.743785	150310100	174030100	119860000	98304010	106420000	123320100	129490000	128890000	130840000					58.2	12.584	0	53.001	96
A0A0F6AYK3	A0A0F6AYK3	A0A0F6AYK3	kdpE	tr|A0A0F6AYK3|A0A0F6AYK3_SALT1 DNA-binding transcriptional activator KdpE OS=Salmonella typhimurium (strain 14028s / SGSC 2262) OX=588858 GN=kdpE PE=4 SV=1	6	6	0.0256227	0.63757	0.652386	0.23267	0.531497	1.2258	0.0172748	0.214139	1.87895	4037600	4447697	5656202	11047010	8517403	7161004	6487797	6857301	8222804					38.2	25.33	0	11.797	28
A0A0F6B3U6	A0A0F6B3U6	A0A0F6B3U6	yejG	tr|A0A0F6B3U6|A0A0F6B3U6_SALT1 Uncharacterized protein OS=Salmonella typhimurium (strain 14028s / SGSC 2262) OX=588858 GN=yejG PE=4 SV=1	6	6	0.0668263	0.88619	1.37663	0.210478	0.506984	0.837415	0.0343012	0.25823	0.608309	29194980	22818990	19596990	16350000	11605990	15487000	17803990	15383010	18271990					71.1	12.479	0	18.87	29
A0A0F6B7K5	A0A0F6B7K5	A0A0F6B7K5	trkA	tr|A0A0F6B7K5|A0A0F6B7K5_SALT1 Potassium transporter peripheral membrane component OS=Salmonella typhimurium (strain 14028s / SGSC 2262) OX=588858 GN=trkA PE=4 SV=1	15	15	0.247579	1	1.12692	0.206919	0.50025	1.20084	0.679944	0.890649	1.06559	92851990	69899040	81531980	92372030	101070000	68580980	76367970	70836970	68349990					38.6	50.368	0	69.598	135
A0A0F6B6S9	A0A0F6B6S9	A0A0F6B6S9	yghA	tr|A0A0F6B6S9|A0A0F6B6S9_SALT1 Oxidoreductase OS=Salmonella typhimurium (strain 14028s / SGSC 2262) OX=588858 GN=yghA PE=4 SV=1	19	19	0.206992	1	0.835257	0.0551622	0.271632	1.37065	0.0107244	0.214031	1.64099	425100000	411870300	330459900	706599900	660310200	547980200	418139800	428819900	553749600					72.8	31.438	0	232.6	258
A0A0F6B4P0	A0A0F6B4P0	A0A0F6B4P0	STM14_3049	tr|A0A0F6B4P0|A0A0F6B4P0_SALT1 Putative inner membrane protein OS=Salmonella typhimurium (strain 14028s / SGSC 2262) OX=588858 GN=STM14_3049 PE=4 SV=1	6	6	0.678689	1	1.05582	0.868278	0.96784	1.01628	0.718345	0.914101	0.962547	26676980	23770990	19593000	23451010	22944010	20593000	21291000	19363990	25605000					25.8	31.514	0	48.736	63
A0A0F6BA78	A0A0F6BA78	A0A0F6BA78	ubiA	tr|A0A0F6BA78|A0A0F6BA78_SALT1 4-hydroxybenzoate octaprenyltransferase OS=Salmonella typhimurium (strain 14028s / SGSC 2262) OX=588858 GN=ubiA PE=3 SV=1	3	3	0.628882	1	1.13564	0.034893	0.231361	1.88456	0.129139	0.39872	1.65946	16543000	8032099	10485000	23798010	19515010	13709000	8888799	8544099	12525010					11.7	32.602	0	10.632	18
A0A0F6B997	A0A0F6B997	A0A0F6B997	hemX	tr|A0A0F6B997|A0A0F6B997_SALT1 Putative uroporphyrinogen III C-methyltransferase OS=Salmonella typhimurium (strain 14028s / SGSC 2262) OX=588858 GN=hemX PE=4 SV=1	32	32	0.352275	1	1.07338	0.468255	0.782198	1.0603	0.75773	0.930154	0.987815	399590200	383630000	377770100	387899800	358720100	401150100	344979800	331249900	409780300					74	42.285	0	323.31	380
A0A0F6B021	A0A0F6B021	A0A0F6B021	rne	tr|A0A0F6B021|A0A0F6B021_SALT1 Ribonuclease E OS=Salmonella typhimurium (strain 14028s / SGSC 2262) OX=588858 GN=rne PE=3 SV=1	75	75	0.4342	1	1.07295	0.582976	0.858622	0.968784	0.285719	0.588723	0.902914	1701500000	1777200000	1401901000	1524900000	1515600000	1350200000	1608600000	1499201000	1423099000					67.3	119.4	0	323.31	1008
A0A0F6BB86	A0A0F6BB86	A0A0F6BB86	dnaC	tr|A0A0F6BB86|A0A0F6BB86_SALT1 DNA replication protein DnaC OS=Salmonella typhimurium (strain 14028s / SGSC 2262) OX=588858 GN=dnaC PE=4 SV=1	10	10	0.041624	0.749718	1.2287	0.188393	0.479338	1.10127	0.290555	0.595124	0.896292	75392980	65826020	59638970	67182990	55844020	56803020	55852000	53090030	53811020					49	27.942	0	80.694	69
A0A0F6BAI5	A0A0F6BAI5	A0A0F6BAI5	dipZ	tr|A0A0F6BAI5|A0A0F6BAI5_SALT1 Thiol:disulfide interchange protein DsbD OS=Salmonella typhimurium (strain 14028s / SGSC 2262) OX=588858 GN=dipZ PE=3 SV=1	4	4	0.0469569	0.787429	1.18566	0.0300698	0.215772	1.30363	0.383216	0.684413	1.09949	4712902	5669199	5495198	5964899	5005098	6536596	4614903	4388900	4348999					7.6	61.418	0	9.0777	15
A0A0F6AXQ0	A0A0F6AXQ0	A0A0F6AXQ0	thiI	tr|A0A0F6AXQ0|A0A0F6AXQ0_SALT1 tRNA sulfurtransferase OS=Salmonella typhimurium (strain 14028s / SGSC 2262) OX=588858 GN=thiI PE=3 SV=1	19	19	0.833186	1	0.967274	0.903771	0.974007	0.991134	0.880204	0.979201	1.02467	184239900	113650100	156010100	156729900	163890000	136820000	166960100	145370000	148720000					39.6	54.83	0	67.709	128
A0A0F6AXN6	A0A0F6AXN6	A0A0F6AXN6	tsx	tr|A0A0F6AXN6|A0A0F6AXN6_SALT1 Nucleoside channel OS=Salmonella typhimurium (strain 14028s / SGSC 2262) OX=588858 GN=tsx PE=4 SV=1	10	10	0.173607	1	0.709741	0.0968925	0.350787	0.673313	0.683105	0.892203	0.948674	274860100	213040100	308290000	257350200	225730000	265320000	441140000	440589800	259789900					38.2	36.879	0	94.914	90
A0A0F6B717	A0A0F6B717	A0A0F6B717	yqjE	tr|A0A0F6B717|A0A0F6B717_SALT1 Putative inner membrane protein OS=Salmonella typhimurium (strain 14028s / SGSC 2262) OX=588858 GN=yqjE PE=4 SV=1	4	4	0.468023	1	1.57277	0.786895	0.951133	0.884006	0.418023	0.71676	0.56207	1168559	6734297	4156398	1477599	1073416	3661900	1325697	2665802	2378992					25	14.795	0	4.9264	12
A0A0F6BAQ0	A0A0F6BAQ0	A0A0F6BAQ0	ptxA	tr|A0A0F6BAQ0|A0A0F6BAQ0_SALT1 L-ascorbate-specific enzyme IIA component of PTS OS=Salmonella typhimurium (strain 14028s / SGSC 2262) OX=588858 GN=ptxA PE=4 SV=1	4	4	0.474752	1	1.16382	0.41551	0.731274	0.812279	0.292803	0.594709	0.697944	2882599	5039898	5176902	2634430	2125489	4566598	3775699	3649301	3462702					27.9	17.106	0	11.043	22
A0A0F6B7N1	A0A0F6B7N1	A0A0F6B7N1	rplV	tr|A0A0F6B7N1|A0A0F6B7N1_SALT1 50S ribosomal protein L22 OS=Salmonella typhimurium (strain 14028s / SGSC 2262) OX=588858 GN=rplV PE=3 SV=1	13	13	0.934969	1	1.01065	0.807045	0.957062	0.979798	0.807918	0.952925	0.969473	5511400000	3803500000	4667894000	4341805000	4945196000	4152602000	5112997000	4234901000	4377703000					63.6	12.226	0	323.31	1044
A0A0F6B8T1	A0A0F6B8T1	A0A0F6B8T1	STM14_4552	tr|A0A0F6B8T1|A0A0F6B8T1_SALT1 Putative inner membrane protein OS=Salmonella typhimurium (strain 14028s / SGSC 2262) OX=588858 GN=STM14_4552 PE=4 SV=1	4	4	0.125885	1	1.74768	0.359375	0.686538	1.27398	0.214538	0.519245	0.728952	17473000	27052000	13997010	12827000	16421990	12166010	7626597	15970010	10176000					36.1	10.983	0	7.8331	35
A0A0F6B6S6	A0A0F6B6S6	A0A0F6B6S6	STM14_3820	tr|A0A0F6B6S6|A0A0F6B6S6_SALT1 Putative ATP-dependent RNA helicase-like protein OS=Salmonella typhimurium (strain 14028s / SGSC 2262) OX=588858 GN=STM14_3820 PE=4 SV=1	4	4	0.444115	1	1.12354	0.0015116	0.101333	0.432166	0.00227545	0.134217	0.384649	8585599	6104699	8611096	3351998	2566900	2985199	6391898	6262802	7949402					29.8	20.057	0	35.192	26
A0A0F6B018	A0A0F6B018	A0A0F6B018	flgK	tr|A0A0F6B018|A0A0F6B018_SALT1 Flagellar hook-associated protein 1 OS=Salmonella typhimurium (strain 14028s / SGSC 2262) OX=588858 GN=flgK PE=3 SV=1	27	27	0.323732	1	0.84506	0.0209416	0.186576	0.649388	0.0940752	0.359929	0.768452	108959900	75251970	94646020	70240030	77692050	64532020	88782990	115790000	125090000					55	59.109	0	287.73	198
A0A0F6B230	A0A0F6B230	A0A0F6B230	yciI	tr|A0A0F6B230|A0A0F6B230_SALT1 YciI-like protein OS=Salmonella typhimurium (strain 14028s / SGSC 2262) OX=588858 GN=yciI PE=4 SV=1	3	3	0.406611	1	0.704117	0.260975	0.569998	0.785542	0.796059	0.948553	1.11564	4495601	7883601	15871000	6778199	10401000	11079010	11783000	13933000	9814805					26.5	10.594	0	22.971	23
A0A0F6B4W0	A0A0F6B4W0	A0A0F6B4W0	yfhP	tr|A0A0F6B4W0|A0A0F6B4W0_SALT1 HTH-type transcriptional regulator IscR OS=Salmonella typhimurium (strain 14028s / SGSC 2262) OX=588858 GN=yfhP PE=3 SV=1	6	6	0.744087	1	1.11815	0.364342	0.692336	1.20766	0.812745	0.953391	1.08005	260970000	137800000	99470950	206140000	150859900	144920000	146320000	103190000	169470000					49.4	17.39	0	323.31	45
A0A0F6BBB3	A0A0F6BBB3	A0A0F6BBB3	deoA	tr|A0A0F6BBB3|A0A0F6BBB3_SALT1 Thymidine phosphorylase OS=Salmonella typhimurium (strain 14028s / SGSC 2262) OX=588858 GN=deoA PE=3 SV=1	28	28	0.0162873	0.574974	1.15189	0.00278562	0.101609	1.41486	0.015013	0.208608	1.22829	168930000	157270000	167160000	219210100	200070000	187650000	137160000	150469900	140790000					68.7	50.893	0	208.4	270
A0A0F6B1T5	A0A0F6B1T5	A0A0F6B1T5	dbpA	tr|A0A0F6B1T5|A0A0F6B1T5_SALT1 ATP-dependent RNA helicase DbpA OS=Salmonella typhimurium (strain 14028s / SGSC 2262) OX=588858 GN=dbpA PE=3 SV=1	11	11	0.316589	1	0.923927	0.730322	0.925114	0.957137	0.784296	0.942475	1.03594	28084980	23793000	27361980	30047990	30817020	21952010	30506990	29114000	26101000					32.6	49.594	0	24.056	67
A0A0F6B0X1	A0A0F6B0X1	A0A0F6B0X1	lpp	tr|A0A0F6B0X1|A0A0F6B0X1_SALT1 Murein lipoprotein OS=Salmonella typhimurium (strain 14028s / SGSC 2262) OX=588858 GN=lpp PE=4 SV=1	13	10	0.928716	1	1.06418	0.652516	0.89588	1.21448	0.8494	0.967811	1.14123	21817010	130640000	22946990	57346000	26280020	64503960	44414980	21806000	56032980					66.7	8.3914	0	323.31	91
A0A0F6AWS1	A0A0F6AWS1	A0A0F6AWS1	murC	tr|A0A0F6AWS1|A0A0F6AWS1_SALT1 UDP-N-acetylmuramate--L-alanine ligase OS=Salmonella typhimurium (strain 14028s / SGSC 2262) OX=588858 GN=murC PE=3 SV=1	16	16	0.040337	0.743753	0.920034	0.0652171	0.297246	0.868899	0.362929	0.665612	0.94442	215149900	225780100	229850000	191460100	214700100	228800100	245710000	233799900	249569900					43.4	53.437	0	137.45	197
A0A0F6B922	A0A0F6B922	A0A0F6B922	phoU	tr|A0A0F6B922|A0A0F6B922_SALT1 Phosphate-specific transport system accessory protein PhoU OS=Salmonella typhimurium (strain 14028s / SGSC 2262) OX=588858 GN=phoU PE=3 SV=1	15	15	0.0911604	0.94397	0.724139	0.160739	0.450374	0.782346	0.145056	0.422085	1.08038	58981020	53935020	60975030	62100990	65178010	60432040	64802020	75412020	104530000					53.5	27.448	0	37.01	110
A0A0F6B001	A0A0F6B001	A0A0F6B001	yceH	tr|A0A0F6B001|A0A0F6B001_SALT1 UPF0502 protein YceH OS=Salmonella typhimurium (strain 14028s / SGSC 2262) OX=588858 GN=yceH PE=3 SV=1	16	16	0.0964149	0.97031	1.1511	0.145073	0.432408	0.779912	0.05373	0.295273	0.677536	136399900	164470000	145900100	83430940	93774030	130120000	121040000	129760000	136630000					87.4	24.12	0	162.81	135
A0A0F6B765	A0A0F6B765	A0A0F6B765	nlpI	tr|A0A0F6B765|A0A0F6B765_SALT1 Lipoprotein NlpI OS=Salmonella typhimurium (strain 14028s / SGSC 2262) OX=588858 GN=nlpI PE=4 SV=1	11	11	0.333909	1	0.874613	0.777316	0.943909	0.975779	0.448026	0.742616	1.11567	25729000	27356990	37018980	33386020	29386980	36880980	36294000	34675990	30945990					44.6	33.511	0	67.178	80
A0A0F6B7Y0	A0A0F6B7Y0	A0A0F6B7Y0	rtcB	tr|A0A0F6B7Y0|A0A0F6B7Y0_SALT1 Putative cytoplasmic protein OS=Salmonella typhimurium (strain 14028s / SGSC 2262) OX=588858 GN=rtcB PE=4 SV=1	12	12	0.254587	1	1.22161	0.00293234	0.104135	2.08115	0.0300277	0.248353	1.70361	41033980	27872990	27057010	49542990	64008020	48249980	27041990	27972000	22441000					39.3	44.81	0	41.68	50
A0A0F6B4R8	A0A0F6B4R8	A0A0F6B4R8	xseA	tr|A0A0F6B4R8|A0A0F6B4R8_SALT1 Exodeoxyribonuclease 7 large subunit OS=Salmonella typhimurium (strain 14028s / SGSC 2262) OX=588858 GN=xseA PE=3 SV=1	20	20	0.243814	1	0.949778	0.810778	0.959644	1.02099	0.412776	0.713647	1.07497	44396020	43911980	41188010	53937020	42691980	43316980	48169990	44404000	43816000					56.3	50.613	0	86.621	152
A0A0F6AX48	A0A0F6AX48	A0A0F6AX48	metQ	tr|A0A0F6AX48|A0A0F6AX48_SALT1 Lipoprotein OS=Salmonella typhimurium (strain 14028s / SGSC 2262) OX=588858 GN=metQ PE=3 SV=1	20	20	0.74141	1	1.02945	0.893339	0.971929	1.01041	0.822423	0.954292	0.981503	828939600	704599900	678500400	793470100	687030400	687360200	771289600	642570400	732930200					70.8	29.435	0	297.64	269
A0A0F6AXW9	A0A0F6AXW9	A0A0F6AXW9	adk	tr|A0A0F6AXW9|A0A0F6AXW9_SALT1 Adenylate kinase OS=Salmonella typhimurium (strain 14028s / SGSC 2262) OX=588858 GN=adk PE=3 SV=1	25	25	0.491201	1	1.06818	0.405752	0.726168	1.08047	0.924945	0.990977	1.01151	1051201000	823280000	817570400	980920000	969199600	770229900	841780400	792240500	870510600					79.9	23.488	0	163.43	338
A0A0F6B8Z2	A0A0F6B8Z2	A0A0F6B8Z2	torR	tr|A0A0F6B8Z2|A0A0F6B8Z2_SALT1 DNA-binding transcriptional regulator TorR OS=Salmonella typhimurium (strain 14028s / SGSC 2262) OX=588858 GN=torR PE=4 SV=1	6	6	0.965607	1	1.00321	0.702853	0.912093	1.06	0.70655	0.906492	1.05661	13009000	11321010	12151010	16509000	11948000	10702000	11632000	11246000	13549000					29.1	26.383	0	14.883	46
A0A0F6B0H4	A0A0F6B0H4	A0A0F6B0H4	STM14_1521	tr|A0A0F6B0H4|A0A0F6B0H4_SALT1 Putative cytoplasmic protein OS=Salmonella typhimurium (strain 14028s / SGSC 2262) OX=588858 GN=STM14_1521 PE=4 SV=1	5	5	0.0467498	0.803389	0.548258	0.00824206	0.1448	1.74261	0.00351704	0.156952	3.17846	7239499	8005404	4429102	21935010	19122000	19651010	10528000	14329000	10325000					51.9	12.095	0	28.895	45
A0A0F6B6X1	A0A0F6B6X1	A0A0F6B6X1	STM14_3865	tr|A0A0F6B6X1|A0A0F6B6X1_SALT1 Uncharacterized protein OS=Salmonella typhimurium (strain 14028s / SGSC 2262) OX=588858 GN=STM14_3865 PE=4 SV=1	2	2	0.248502	1	1.34831	0.988735	0.997273	1.00493	0.308938	0.612441	0.745328	1891462	2159701	1815401	957747	1424167	2251101	1204500	2220699	1131100					25.9	7.0563	0.0031904	2.3755	11
A0A0F6B982	A0A0F6B982	A0A0F6B982	rfe	tr|A0A0F6B982|A0A0F6B982_SALT1 Undecaprenyl-phosphate alpha-N-acetylglucosaminyl 1-phosphate transferase OS=Salmonella typhimurium (strain 14028s / SGSC 2262) OX=588858 GN=rfe PE=3 SV=1	3	3	0.096785	0.967154	1.21191	0.476536	0.787485	1.09944	0.457706	0.751681	0.907201	13020000	10583000	12115000	11507990	12294000	8809701	10213000	10658010	8616004					7.4	41.086	0	3.7183	32
A0A0F6B6Y2	A0A0F6B6Y2	A0A0F6B6Y2	rfaE	tr|A0A0F6B6Y2|A0A0F6B6Y2_SALT1 Bifunctional protein HldE OS=Salmonella typhimurium (strain 14028s / SGSC 2262) OX=588858 GN=rfaE PE=3 SV=1	33	33	0.290615	1	1.09061	0.0489154	0.264696	1.22301	0.259687	0.567208	1.12141	694080300	572560000	583030300	715550500	748619900	609969600	554019800	534070300	603660000					68.8	51.124	0	209.14	335
A0A0F6AXV8	A0A0F6AXV8	A0A0F6AXV8	aefA	tr|A0A0F6AXV8|A0A0F6AXV8_SALT1 Potassium efflux protein KefA OS=Salmonella typhimurium (strain 14028s / SGSC 2262) OX=588858 GN=aefA PE=4 SV=1	32	32	0.598143	1	1.076	0.72333	0.921762	1.05445	0.905954	0.985289	0.979965	188030000	187610100	136320100	204529900	164060000	134870000	172680000	136640000	163599900					33	126.75	0	320.24	218
A0A0F6B9C2	A0A0F6B9C2	A0A0F6B9C2	recQ	tr|A0A0F6B9C2|A0A0F6B9C2_SALT1 ATP-dependent DNA helicase RecQ OS=Salmonella typhimurium (strain 14028s / SGSC 2262) OX=588858 GN=recQ PE=4 SV=1	12	12	0.32936	1	0.859413	0.794408	0.953864	0.919093	0.829233	0.958455	1.06944	7473305	6930305	8990595	12789000	9100399	4893603	11238010	8418895	7753599					25	68.903	0	56.78	56
A0A0F6B951	A0A0F6B951	A0A0F6B951	trkD	tr|A0A0F6B951|A0A0F6B951_SALT1 Low affinity potassium transport system protein kup OS=Salmonella typhimurium (strain 14028s / SGSC 2262) OX=588858 GN=trkD PE=3 SV=1	11	11	0.746683	1	0.951185	0.83267	0.955667	0.972742	0.901892	0.984162	1.02266	22377010	14150000	17667010	21198010	19129990	14753990	20593000	16832000	18753000					16.2	69.3	0	33.121	61
A0A0F6B0N2	A0A0F6B0N2	A0A0F6B0N2	xthA	tr|A0A0F6B0N2|A0A0F6B0N2_SALT1 Exonuclease III OS=Salmonella typhimurium (strain 14028s / SGSC 2262) OX=588858 GN=xthA PE=4 SV=1	17	17	0.50646	1	0.948759	0.647408	0.895866	0.969463	0.777142	0.93925	1.02182	160490000	136879900	163440000	166290000	160250000	143750100	167270100	147560000	170330000					57.1	30.785	0	102.72	197
A0A0F6B2A2	A0A0F6B2A2	A0A0F6B2A2	ycgO	tr|A0A0F6B2A2|A0A0F6B2A2_SALT1 K(+)/H(+) antiporter NhaP2 OS=Salmonella typhimurium (strain 14028s / SGSC 2262) OX=588858 GN=ycgO PE=3 SV=1	4	4	0.157783	1	0.730175	0.0125007	0.162242	0.669015	0.634713	0.870884	0.916239	5645900	8409695	9748296	7404697	6423802	7484597	9783402	9793405	12409010					8.5	62.469	0	11.025	38
A0A0F6AY97	A0A0F6AY97	A0A0F6AY97	ahpC	tr|A0A0F6AY97|A0A0F6AY97_SALT1 Alkyl hydroperoxide reductase C OS=Salmonella typhimurium (strain 14028s / SGSC 2262) OX=588858 GN=ahpC PE=3 SV=1	19	19	0.382611	1	1.06409	0.0179291	0.181708	1.29082	0.00788396	0.19892	1.21308	2567300000	2621498000	2414898000	3176000000	2891201000	3159600000	2204400000	2292200000	2669600000					96.3	20.747	0	323.31	477
A0A0F6AXY5	A0A0F6AXY5	A0A0F6AXY5	ybbL	tr|A0A0F6AXY5|A0A0F6AXY5_SALT1 Putative ABC transporter ATP-binding protein YbbL OS=Salmonella typhimurium (strain 14028s / SGSC 2262) OX=588858 GN=ybbL PE=4 SV=1	8	8	0.0289911	0.64595	0.755828	0.119776	0.388567	0.800329	0.636028	0.87132	1.05888	12517000	11724000	14298000	16351990	12727990	11969010	15628010	16313000	19061000					41.3	25.492	0	33.794	46
A0A0F6B2Q5	A0A0F6B2Q5	A0A0F6B2Q5	motB	tr|A0A0F6B2Q5|A0A0F6B2Q5_SALT1 Flagellar motor protein MotB OS=Salmonella typhimurium (strain 14028s / SGSC 2262) OX=588858 GN=motB PE=4 SV=1	14	14	0.478479	1	0.844455	0.0236541	0.19449	0.423368	0.0128169	0.213578	0.501351	58736990	48095030	44070000	30246990	27037020	19183990	50245030	46826990	87869020					56.6	34.159	0	50.67	85
A0A0F6B7Q0	A0A0F6B7Q0	A0A0F6B7Q0	fkpA	tr|A0A0F6B7Q0|A0A0F6B7Q0_SALT1 Peptidyl-prolyl cis-trans isomerase OS=Salmonella typhimurium (strain 14028s / SGSC 2262) OX=588858 GN=fkpA PE=3 SV=1	31	31	0.0609836	0.851075	1.41468	0.114624	0.377688	1.2865	0.166458	0.458722	0.909394	2199800000	2412499000	2012500000	2020201000	1925801000	2064599000	1431701000	1327200000	1985299000					76.8	28.945	0	323.31	646
A0A0F6B794	A0A0F6B794	A0A0F6B794	yrbA	tr|A0A0F6B794|A0A0F6B794_SALT1 Putative transcriptional regulator OS=Salmonella typhimurium (strain 14028s / SGSC 2262) OX=588858 GN=yrbA PE=3 SV=1	4	4	0.528193	1	0.939398	0.73475	0.927412	1.04128	0.35544	0.654936	1.10845	75034010	63976970	74812020	89755940	80784020	67454980	77391980	65945000	84884000					34	11.028	0	29.912	81
A0A0F6B8Y8	A0A0F6B8Y8	A0A0F6B8Y8	STM14_4612	tr|A0A0F6B8Y8|A0A0F6B8Y8_SALT1 Putative cytochrome c peroxidase OS=Salmonella typhimurium (strain 14028s / SGSC 2262) OX=588858 GN=STM14_4612 PE=4 SV=1	9	9	0.422535	1	0.830412	0.0825192	0.335653	0.687775	0.351569	0.652521	0.828233	9301406	6084499	5617599	6486502	5782098	4816000	8091005	6532596	10504010					20.8	51.906	0	12.413	36
A0A0F6B0H1	A0A0F6B0H1	A0A0F6B0H1	STM14_1518	tr|A0A0F6B0H1|A0A0F6B0H1_SALT1 Putative ABC-type transport system ATPase component OS=Salmonella typhimurium (strain 14028s / SGSC 2262) OX=588858 GN=STM14_1518 PE=4 SV=1	4	4	0.397957	1	0.357923	0.0547442	0.270632	0.703981	0.56696	0.833564	1.96685	81144000	71830020	2975600	43169020	53329990	57320000	61352990	86395020	71357980					15.1	30.077	0	4.3922	24
A0A0F6B525	A0A0F6B525	A0A0F6B525	STM14_1461	tr|A0A0F6B525|A0A0F6B525_SALT1 Phage head-like protein OS=Salmonella typhimurium (strain 14028s / SGSC 2262) OX=588858 GN=STM14_1461 PE=4 SV=1	3	3	0.440527	1	1.21412	0.00369949	0.103262	1.89934	0.0966207	0.362178	1.56438	911438	1416000	1832299	2090232	1957299	2212900	912440	1282931	1128750					11.4	38.081	0	6.2203	8
A0A0F6AZ06;A0A0F6AZ03	A0A0F6AZ06	A0A0F6AZ06	ybiV(1	tr|A0A0F6AZ06|A0A0F6AZ06_SALT1 Putative hydrolase OS=Salmonella typhimurium (strain 14028s / SGSC 2262) OX=588858 GN=ybiV(1) PE=4 SV=1	11	11	0.479794	1	0.920458	0.0876737	0.341255	0.811811	0.288312	0.591419	0.881964	66201040	54006020	70833970	60934020	57651970	49457000	64602960	63781040	78812030					45.7	30.358	0	75.379	112
A0A0F6B0T5	A0A0F6B0T5	A0A0F6B0T5	ydiE	tr|A0A0F6B0T5|A0A0F6B0T5_SALT1 Uncharacterized protein OS=Salmonella typhimurium (strain 14028s / SGSC 2262) OX=588858 GN=ydiE PE=4 SV=1	5	5	0.0787816	0.907867	2.98048	0.552822	0.838122	1.53755	0.28722	0.589533	0.515874	7618797	4280802	4601701	2150501	7276702	1316696	880878	1663500	3868398					77.8	7.079	0	12.446	10
A0A0F6B019	A0A0F6B019	A0A0F6B019	flgL	tr|A0A0F6B019|A0A0F6B019_SALT1 Flagellar hook-associated protein FlgL OS=Salmonella typhimurium (strain 14028s / SGSC 2262) OX=588858 GN=flgL PE=4 SV=1	15	15	0.665379	1	0.930927	0.0135263	0.162736	0.551139	0.000999109	0.0996667	0.592033	94616990	77197010	81875050	49202980	50063020	50378990	68733020	109690000	98320000					63.7	34.175	0	264.02	135
A0A0F6AWH7	A0A0F6AWH7	A0A0F6AWH7	rihC	tr|A0A0F6AWH7|A0A0F6AWH7_SALT1 Non-specific ribonucleoside hydrolase RihC OS=Salmonella typhimurium (strain 14028s / SGSC 2262) OX=588858 GN=rihC PE=3 SV=1	3	3	0.039072	0.726444	0.610548	0.10476	0.366684	0.664831	0.648114	0.87927	1.08891	8125802	11095000	10501010	9095203	9434606	14245000	13756010	14461000	20911000					16.3	33.122	0	15.742	29
A0A0F6B1X0	A0A0F6B1X0	A0A0F6B1X0	pspB	tr|A0A0F6B1X0|A0A0F6B1X0_SALT1 Phage shock protein B OS=Salmonella typhimurium (strain 14028s / SGSC 2262) OX=588858 GN=pspB PE=4 SV=1	3	3	0.293296	1	1.56962	0.863149	0.963942	0.940891	0.284809	0.588259	0.599437	7615202	4893803	2554901	3445801	1606401	3705002	2013799	3935999	3106298					48.6	8.817	0	10.998	20
A0A0F6B8U3	A0A0F6B8U3	A0A0F6B8U3	STM14_4564	tr|A0A0F6B8U3|A0A0F6B8U3_SALT1 Putative regulatory protein OS=Salmonella typhimurium (strain 14028s / SGSC 2262) OX=588858 GN=STM14_4564 PE=4 SV=1	9	9	0.967896	1	0.994392	0.213898	0.510853	1.14436	0.267627	0.57572	1.15081	19734010	14563010	19822990	21005010	21685990	19061000	17077000	21111000	16070990					38.5	27.942	0	13.024	57
A0A0F6B7L7	A0A0F6B7L7	A0A0F6B7L7	rplO	tr|A0A0F6B7L7|A0A0F6B7L7_SALT1 50S ribosomal protein L15 OS=Salmonella typhimurium (strain 14028s / SGSC 2262) OX=588858 GN=rplO PE=3 SV=1	20	20	0.608668	1	1.06394	0.707075	0.913782	0.961403	0.172264	0.467307	0.903625	3217000000	3465399000	2841401000	2962901000	2772400000	2845299000	3495598000	2996400000	2511099000					78.5	14.966	0	157.89	570
A0A0F6B3Z9	A0A0F6B3Z9	A0A0F6B3Z9	yojN	tr|A0A0F6B3Z9|A0A0F6B3Z9_SALT1 Phosphotransferase RcsD OS=Salmonella typhimurium (strain 14028s / SGSC 2262) OX=588858 GN=yojN PE=3 SV=1	26	26	0.537919	1	1.0463	0.0862022	0.342571	1.17101	0.256559	0.563893	1.11919	60973980	51950980	50466990	65372960	63781040	53748030	49013010	51882000	54884020					36.3	99.808	0	75.106	151
A0A0F6B014	A0A0F6B014	A0A0F6B014	flgG	tr|A0A0F6B014|A0A0F6B014_SALT1 Flagellar basal-body rod protein FlgG OS=Salmonella typhimurium (strain 14028s / SGSC 2262) OX=588858 GN=flgG PE=3 SV=1	9	9	0.352419	1	0.881118	0.0173325	0.178452	0.535014	0.0601436	0.308235	0.6072	44005020	30869990	31783990	25877010	23807010	15689990	36772020	41515980	41343990					48.8	27.77	0	144.31	58
A0A0F6AWR8	A0A0F6AWR8	A0A0F6AWR8	murD	tr|A0A0F6AWR8|A0A0F6AWR8_SALT1 UDP-N-acetylmuramoylalanine--D-glutamate ligase OS=Salmonella typhimurium (strain 14028s / SGSC 2262) OX=588858 GN=murD PE=3 SV=1	16	16	0.176313	1	1.11104	0.113566	0.374869	1.15695	0.685903	0.893319	1.04132	197410000	162450100	166210000	208329900	174899900	165179900	152159900	157519900	162150100					48.6	46.997	0	214.13	170
A0A0F6B8Z9	A0A0F6B8Z9	A0A0F6B8Z9	yidA	tr|A0A0F6B8Z9|A0A0F6B8Z9_SALT1 Sugar phosphatase OS=Salmonella typhimurium (strain 14028s / SGSC 2262) OX=588858 GN=yidA PE=4 SV=1	11	11	0.32541	1	1.11866	8.05673e-06	0	1.49739	0.0437546	0.283828	1.33855	140590100	119330000	168540000	190969900	191550000	185380000	127470000	127619900	124160000					57.3	30.956	0	115.31	96
A0A0F6AYE5	A0A0F6AYE5	A0A0F6AYE5	rlpB	tr|A0A0F6AYE5|A0A0F6AYE5_SALT1 LPS-assembly lipoprotein LptE OS=Salmonella typhimurium (strain 14028s / SGSC 2262) OX=588858 GN=rlpB PE=3 SV=1	12	12	0.636892	1	1.05384	0.145259	0.432461	1.12311	0.592622	0.850876	1.06572	267189800	196689900	204830000	248540000	247600000	211729900	199950000	204230000	225230100					53.6	21.457	0	239.51	175
A0A0F6B6T3	A0A0F6B6T3	A0A0F6B6T3	metC	tr|A0A0F6B6T3|A0A0F6B6T3_SALT1 Cystathionine beta-lyase OS=Salmonella typhimurium (strain 14028s / SGSC 2262) OX=588858 GN=metC PE=3 SV=1	6	6	0.382976	1	0.608335	0.273379	0.585002	0.612462	0.991945	1	1.00678	3313958	14259000	15617000	9823399	4553997	16834010	13659000	17206990	13947000					19.5	48.185	0	25.021	33
A0A0F6B0Q1	A0A0F6B0Q1	A0A0F6B0Q1	celG	tr|A0A0F6B0Q1|A0A0F6B0Q1_SALT1 Chitooligosaccharide deacetylase OS=Salmonella typhimurium (strain 14028s / SGSC 2262) OX=588858 GN=celG PE=3 SV=1	3	3	0.435587	1	0.575914	0.0172596	0.181267	0.5053	0.846933	0.966578	0.877388	520759	2835701	3891800	1401401	1394000	1987001	3319799	3735398	2426199					16.7	27.957	0	5.2316	13
A0A0F6B9E7	A0A0F6B9E7	A0A0F6B9E7	fre	tr|A0A0F6B9E7|A0A0F6B9E7_SALT1 FMN reductase OS=Salmonella typhimurium (strain 14028s / SGSC 2262) OX=588858 GN=fre PE=4 SV=1	13	13	0.607227	1	0.943501	0.1276	0.401977	0.803796	0.211914	0.514892	0.851929	106219900	110870100	133130000	103930000	84205980	110770000	118870000	109830000	142980000					63.9	26.351	0	84.739	91
A0A0F6B4B5	A0A0F6B4B5	A0A0F6B4B5	usg	tr|A0A0F6B4B5|A0A0F6B4B5_SALT1 Putative semialdehyde dehydrogenase OS=Salmonella typhimurium (strain 14028s / SGSC 2262) OX=588858 GN=usg PE=3 SV=1	10	10	0.672652	1	0.951474	0.313522	0.638707	1.08978	0.242876	0.54582	1.14536	177400100	193450000	142920100	211380000	185369900	188079900	201920000	165540000	170350100					27.9	36.288	0	104.85	126
A0A0F6B777	A0A0F6B777	A0A0F6B777	glmM	tr|A0A0F6B777|A0A0F6B777_SALT1 Phosphoglucosamine mutase OS=Salmonella typhimurium (strain 14028s / SGSC 2262) OX=588858 GN=glmM PE=3 SV=1	22	22	0.166808	1	0.931529	0.060956	0.284024	0.933862	0.94838	0.996461	1.00251	305540100	316660000	343379900	319370100	329559800	318029900	354650100	329010000	352239900					62.7	47.441	0	323.31	240
A0A0F6B3D4	A0A0F6B3D4	A0A0F6B3D4	rfbN	tr|A0A0F6B3D4|A0A0F6B3D4_SALT1 Rhamnosyl transferase OS=Salmonella typhimurium (strain 14028s / SGSC 2262) OX=588858 GN=rfbN PE=4 SV=1	18	18	0.989261	1	0.998697	0.480276	0.790671	1.05456	0.657201	0.879486	1.05594	142679900	104460100	127020000	141380000	138260000	114029900	123179900	124610000	123820000					50.3	35.508	0	85.519	162
A0A0F6B4H6	A0A0F6B4H6	A0A0F6B4H6	cysK	tr|A0A0F6B4H6|A0A0F6B4H6_SALT1 Cysteine synthase OS=Salmonella typhimurium (strain 14028s / SGSC 2262) OX=588858 GN=cysK PE=3 SV=1	24	24	0.00551629	0.29687	1.4899	0.00271407	0.102776	1.67773	0.182725	0.478189	1.12607	1108800000	1305601000	1241800000	1420000000	1227300000	1472900000	764510000	781029600	910320200					87.6	34.535	0	323.31	441
A0A0F6B6F7	A0A0F6B6F7	A0A0F6B6F7	ygfE	tr|A0A0F6B6F7|A0A0F6B6F7_SALT1 Cell division protein ZapA OS=Salmonella typhimurium (strain 14028s / SGSC 2262) OX=588858 GN=ygfE PE=3 SV=1	8	8	0.0959844	0.967551	1.25594	0.710539	0.915859	0.960537	0.000817477	0.095	0.764795	152380000	153910000	140320100	113830000	112959900	114490100	99651940	117930100	141350100					63.3	12.523	0	92.573	102
A0A0F6B9Q9	A0A0F6B9Q9	A0A0F6B9Q9	yneC	tr|A0A0F6B9Q9|A0A0F6B9Q9_SALT1 (4S)-4-hydroxy-5-phosphonooxypentane-2,3-dione isomerase OS=Salmonella typhimurium (strain 14028s / SGSC 2262) OX=588858 GN=yneC PE=3 SV=1	2	2	0.204213	1	0.682158	0.0672319	0.30254	0.531324	0.170354	0.461989	0.778887	4593003	3437001	4790199	3323800	2723099	3947798	5083100	4781000	9802304					26.8	11.365	0	6.005	11
A0A0F6B3D8	A0A0F6B3D8	A0A0F6B3D8	rfbJ	tr|A0A0F6B3D8|A0A0F6B3D8_SALT1 CDP-abequose synthase OS=Salmonella typhimurium (strain 14028s / SGSC 2262) OX=588858 GN=rfbJ PE=4 SV=1	12	12	0.722342	1	1.05365	0.202035	0.494561	1.19532	0.268503	0.576761	1.13446	84809960	67115960	88443950	82103010	93477940	95772950	85511950	82451960	61041980					48.2	34.106	0	70.175	102
A0A0F6BAM8	A0A0F6BAM8	A0A0F6BAM8	hflC	tr|A0A0F6BAM8|A0A0F6BAM8_SALT1 Protein HflC OS=Salmonella typhimurium (strain 14028s / SGSC 2262) OX=588858 GN=hflC PE=3 SV=1	27	27	0.684707	1	1.04145	0.068365	0.305653	1.18231	0.134644	0.407304	1.13526	486359700	455359900	389530000	518050300	492139700	495080300	406300200	389450100	482659900					72.8	37.544	0	323.31	409
A0A0F6AWG4	A0A0F6AWG4	A0A0F6AWG4	nhaA	tr|A0A0F6AWG4|A0A0F6AWG4_SALT1 Na(+)/H(+) antiporter NhaA OS=Salmonella typhimurium (strain 14028s / SGSC 2262) OX=588858 GN=nhaA PE=3 SV=1	4	4	0.807851	1	1.07228	0.881764	0.969117	1.03527	0.922393	0.990799	0.965482	85669020	37127000	41016020	66185980	54614030	32481000	46395010	43763030	52114980					19.1	41.35	0	33.015	22
A0A0F6B2N8	A0A0F6B2N8	A0A0F6B2N8	yecM	tr|A0A0F6B2N8|A0A0F6B2N8_SALT1 Uncharacterized protein OS=Salmonella typhimurium (strain 14028s / SGSC 2262) OX=588858 GN=yecM PE=4 SV=1	5	5	0.425925	1	1.11385	0.10198	0.364717	1.23673	0.483082	0.771399	1.11032	20642990	14395000	15907000	21521000	18594990	16168000	15913000	13437010	15996990					39.2	21.453	0	37.907	40
A0A0F6B117	A0A0F6B117	A0A0F6B117	ribE	tr|A0A0F6B117|A0A0F6B117_SALT1 Riboflavin synthase subunit alpha OS=Salmonella typhimurium (strain 14028s / SGSC 2262) OX=588858 GN=ribE PE=4 SV=1	10	10	0.849366	1	0.986311	0.582925	0.858989	0.95784	0.694681	0.900388	0.971134	270479900	288869900	316970000	285910100	257529900	308060200	268209800	317120000	303470100					61.5	23.392	0	130.44	178
A0A0F6B0K4	A0A0F6B0K4	A0A0F6B0K4	yeaK	tr|A0A0F6B0K4|A0A0F6B0K4_SALT1 Putative cytoplasmic protein OS=Salmonella typhimurium (strain 14028s / SGSC 2262) OX=588858 GN=yeaK PE=4 SV=1	6	6	0.956832	1	1.00588	0.0139663	0.163333	1.28713	0.0522698	0.297279	1.2796	19754990	23070000	26626980	28356000	28954010	30968010	20495000	24133990	24105990					33.7	18.506	0	23.259	56
A0A0F6AZP3	A0A0F6AZP3	A0A0F6AZP3	yccV	tr|A0A0F6AZP3|A0A0F6AZP3_SALT1 Heat shock protein HspQ OS=Salmonella typhimurium (strain 14028s / SGSC 2262) OX=588858 GN=yccV PE=3 SV=1	3	3	0.87444	1	1.0251	0.0912488	0.346143	0.656486	0.13689	0.410374	0.640413	11577000	18151010	17809000	9503497	7337301	14096010	15099000	14902000	15440000					24.8	11.996	0	10.742	23
A0A0F6B818	A0A0F6B818	A0A0F6B818	yhhA	tr|A0A0F6B818|A0A0F6B818_SALT1 Uncharacterized protein OS=Salmonella typhimurium (strain 14028s / SGSC 2262) OX=588858 GN=yhhA PE=4 SV=1	6	6	0.18377	1	3.58259	0.48708	0.798678	1.43344	0.274054	0.582784	0.400113	11065000	5334903	1093353	1382099	1170800	2554850	540830	1175936	2207001					72.5	15.299	0	75.937	17
A0A0F6B9A8	A0A0F6B9A8	A0A0F6B9A8	yifL	tr|A0A0F6B9A8|A0A0F6B9A8_SALT1 Putative outer membrane lipoprotein OS=Salmonella typhimurium (strain 14028s / SGSC 2262) OX=588858 GN=yifL PE=4 SV=1	6	6	0.670736	1	1.22209	0.774682	0.94188	0.891495	0.444213	0.741319	0.729482	16372000	39966000	15432000	11752000	14124010	23615000	10306010	30319020	17705000					55.2	7.2122	0	22.908	85
A0A0F6B0X0	A0A0F6B0X0	A0A0F6B0X0	lppB	tr|A0A0F6B0X0|A0A0F6B0X0_SALT1 Putative methyl-accepting chemotaxis protein OS=Salmonella typhimurium (strain 14028s / SGSC 2262) OX=588858 GN=lppB PE=4 SV=1	4	1	0.549147	1	1.223	0.856022	0.961896	0.944545	0.5092	0.794369	0.772321	3162199	4685300	1907300	3495299	1505899	2473200	3420601	1963800	2299701					35.4	8.4915	0	10.365	15
A0A0F6B6P7	A0A0F6B6P7	A0A0F6B6P7	STM14_3791	tr|A0A0F6B6P7|A0A0F6B6P7_SALT1 Putative permease OS=Salmonella typhimurium (strain 14028s / SGSC 2262) OX=588858 GN=STM14_3791 PE=4 SV=1	5	5	0.332682	1	1.16992	0.157081	0.441543	0.767264	0.0637275	0.312893	0.655826	30431980	27295000	39654990	17656990	19726000	26676000	23033000	28772000	31039990					15.2	47.814	0	21.188	39
A0A0F6AX33	A0A0F6AX33	A0A0F6AX33	lpxB	tr|A0A0F6AX33|A0A0F6AX33_SALT1 Lipid-A-disaccharide synthase OS=Salmonella typhimurium (strain 14028s / SGSC 2262) OX=588858 GN=lpxB PE=3 SV=1	13	13	0.998744	0.999225	1.00051	0.0902948	0.34377	0.678532	0.328319	0.630499	0.678187	8996504	15174010	25700980	8329804	9043405	14528010	15268000	14647000	15665000					40.1	42.451	0	39.341	48
A0A0F6B816	A0A0F6B816	A0A0F6B816	ggt	tr|A0A0F6B816|A0A0F6B816_SALT1 Gamma-glutamyltranspeptidase periplasmic OS=Salmonella typhimurium (strain 14028s / SGSC 2262) OX=588858 GN=ggt PE=4 SV=1	19	19	0.381062	1	1.13005	0.0719967	0.31636	1.36677	0.223931	0.529951	1.20948	43951990	34110000	32984010	52108980	44961000	37343010	29252010	30469990	38445010					39.8	61.72	0	111.28	94
A0A0F6AZ64	A0A0F6AZ64	A0A0F6AZ64	artP	tr|A0A0F6AZ64|A0A0F6AZ64_SALT1 Arginine transporter ATP-binding subunit OS=Salmonella typhimurium (strain 14028s / SGSC 2262) OX=588858 GN=artP PE=4 SV=1	3	3	0.862515	1	1.0341	0.0493665	0.26367	1.26174	0.317401	0.620214	1.22013	48105010	34237000	61085010	54707980	62244020	53665020	45449030	50415970	39703990					14.9	26.933	0	15.137	47
A0A0F6B7P5	A0A0F6B7P5	A0A0F6B7P5	rpsL	tr|A0A0F6B7P5|A0A0F6B7P5_SALT1 30S ribosomal protein S12 OS=Salmonella typhimurium (strain 14028s / SGSC 2262) OX=588858 GN=rpsL PE=3 SV=1	18	18	0.596898	1	0.945433	0.0750823	0.321881	0.84345	0.276497	0.58451	0.89213	2313200000	2164200000	1773900000	1847101000	1991000000	1714599000	1970501000	2391900000	2229601000					77.4	13.737	0	86.248	322
A0A0F6AYX7	A0A0F6AYX7	A0A0F6AYX7	ybiB	tr|A0A0F6AYX7|A0A0F6AYX7_SALT1 Uncharacterized protein OS=Salmonella typhimurium (strain 14028s / SGSC 2262) OX=588858 GN=ybiB PE=4 SV=1	14	14	0.0247424	0.65051	1.13919	0.00379272	0.102766	1.2537	0.094921	0.361249	1.10051	154240000	139209900	142650000	160130100	168550000	151260000	126059900	123869900	132680000					56.5	35.654	0	48.725	140
A0A0F6BB47	A0A0F6BB47	A0A0F6BB47	iadA	tr|A0A0F6BB47|A0A0F6BB47_SALT1 Isoaspartyl dipeptidase OS=Salmonella typhimurium (strain 14028s / SGSC 2262) OX=588858 GN=iadA PE=3 SV=1	15	15	0.576894	1	1.14239	0.687044	0.904776	1.14119	0.997456	0.99982	0.998948	125380000	156600000	90080010	205420100	91781020	93515030	137210000	81735970	105780000					58.5	40.324	0	180.22	116
A0A0F6B147	A0A0F6B147	A0A0F6B147	ydgQ	tr|A0A0F6B147|A0A0F6B147_SALT1 Ion-translocating oxidoreductase complex subunit E OS=Salmonella typhimurium (strain 14028s / SGSC 2262) OX=588858 GN=ydgQ PE=3 SV=1	4	4	0.0492957	0.814341	1.42438	0.0676712	0.303546	1.36346	0.725301	0.916851	0.95723	16413010	13435990	12388010	15599010	12919000	11890010	11197000	10352000	8155603					7.4	24.318	0	8.9316	42
A0A0F6BAJ3	A0A0F6BAJ3	A0A0F6BAJ3	groEL	tr|A0A0F6BAJ3|A0A0F6BAJ3_SALT1 60 kDa chaperonin OS=Salmonella typhimurium (strain 14028s / SGSC 2262) OX=588858 GN=groEL PE=3 SV=1	76	76	0.403973	1	1.15991	0.905041	0.973838	1.01195	0.352835	0.652132	0.872437	21613980000	24045980000	15639000000	17393000000	17267990000	17971020000	18756990000	14411010000	19268990000					98.9	57.285	0	323.31	5097
A0A0F6B7T9	A0A0F6B7T9	A0A0F6B7T9	damX	tr|A0A0F6B7T9|A0A0F6B7T9_SALT1 Cell division protein DamX OS=Salmonella typhimurium (strain 14028s / SGSC 2262) OX=588858 GN=damX PE=3 SV=1	24	24	0.997626	1	1.00048	0.34476	0.67278	0.921132	0.611095	0.862614	0.920687	311330000	420300200	258839900	281479900	284999800	329500200	295850100	360360000	317229900					66.4	45.46	0	307.5	270
A0A0F6AWW5	A0A0F6AWW5	A0A0F6AWW5	gcd	tr|A0A0F6AWW5|A0A0F6AWW5_SALT1 Glucose dehydrogenase OS=Salmonella typhimurium (strain 14028s / SGSC 2262) OX=588858 GN=gcd PE=4 SV=1	29	29	0.249354	1	1.15341	0.42011	0.736874	0.848454	0.180185	0.477825	0.735608	83314000	87385000	66876990	76343030	59850970	42416030	67325970	61195020	77016980					43.3	86.51	0	149.37	191
A0A0F6B3M3	A0A0F6B3M3	A0A0F6B3M3	bglX	tr|A0A0F6B3M3|A0A0F6B3M3_SALT1 Periplasmic beta-D-glucoside glucohydrolase OS=Salmonella typhimurium (strain 14028s / SGSC 2262) OX=588858 GN=bglX PE=3 SV=1	38	38	0.4833	1	1.06277	0.691623	0.907641	1.05393	0.947084	0.996407	0.991679	168209900	170300100	145600000	196439900	150660000	137440100	167860000	136020000	152180000					48.1	83.391	0	126.76	336
A0A0F6B0L7	A0A0F6B0L7	A0A0F6B0L7	gapA	tr|A0A0F6B0L7|A0A0F6B0L7_SALT1 Glyceraldehyde-3-phosphate dehydrogenase OS=Salmonella typhimurium (strain 14028s / SGSC 2262) OX=588858 GN=gapA PE=3 SV=1	44	44	0.952598	1	1.00498	0.00602853	0.127286	1.2391	0.036097	0.26176	1.23296	5719199000	6870595000	5530202000	7388600000	7406595000	7442797000	6311501000	6135696000	5528404000					95.5	35.586	0	323.31	1309
A0A0F6B625	A0A0F6B625	A0A0F6B625	mazG	tr|A0A0F6B625|A0A0F6B625_SALT1 Nucleoside triphosphate pyrophosphohydrolase OS=Salmonella typhimurium (strain 14028s / SGSC 2262) OX=588858 GN=mazG PE=4 SV=1	7	7	0.193238	1	1.16654	0.151329	0.436014	1.21718	0.719426	0.914354	1.04341	28027010	23256000	22424010	22539000	30084990	24485000	18385010	21407010	23394000					25.2	30.83	0	12.052	54
A0A0F6B502	A0A0F6B502	A0A0F6B502	lepB	tr|A0A0F6B502|A0A0F6B502_SALT1 Signal peptidase I OS=Salmonella typhimurium (strain 14028s / SGSC 2262) OX=588858 GN=lepB PE=3 SV=1	20	20	0.0689787	0.890636	1.11504	0.0951906	0.349331	1.19724	0.441298	0.738329	1.07372	227350000	206259900	206929900	254850100	238950100	197250000	203279900	185830000	185290000					55.2	35.778	0	323.31	193
A0A0F6B4Z7	A0A0F6B4Z7	A0A0F6B4Z7	acpS	tr|A0A0F6B4Z7|A0A0F6B4Z7_SALT1 Holo-[acyl-carrier-protein] synthase OS=Salmonella typhimurium (strain 14028s / SGSC 2262) OX=588858 GN=acpS PE=3 SV=1	3	3	0.810034	1	1.05697	0.718497	0.92054	1.06586	0.971324	0.995003	1.0084	3772501	2005101	2600700	2652499	3386502	2245700	2055201	3018001	2685899					34.9	14.07	0	8.928	5
A0A0F6AZM6	A0A0F6AZM6	A0A0F6AZM6	pqiB	tr|A0A0F6AZM6|A0A0F6AZM6_SALT1 Paraquat-inducible protein B OS=Salmonella typhimurium (strain 14028s / SGSC 2262) OX=588858 GN=pqiB PE=4 SV=1	22	22	0.132848	1	1.16803	0.0469627	0.26239	1.34345	0.277132	0.585093	1.15018	93663020	79118020	75761980	110370000	95919060	80692980	67198980	67010980	78238970					46.2	60.653	0	149.25	175
A0A0F6B7G0	A0A0F6B7G0	A0A0F6B7G0	tldD	tr|A0A0F6B7G0|A0A0F6B7G0_SALT1 Protease TldD OS=Salmonella typhimurium (strain 14028s / SGSC 2262) OX=588858 GN=tldD PE=4 SV=1	16	16	0.0548897	0.836045	1.1275	0.0875614	0.341257	1.16794	0.598038	0.853208	1.03587	139750000	129150100	134490000	145220000	149470000	124300100	124120100	110380000	123610000					32.4	51.286	0	138.54	144
A0A0F6AXK0	A0A0F6AXK0	A0A0F6AXK0	yaiB	tr|A0A0F6AXK0|A0A0F6AXK0_SALT1 Anti-adapter protein IraP OS=Salmonella typhimurium (strain 14028s / SGSC 2262) OX=588858 GN=yaiB PE=3 SV=1	3	3	0.00938053	0.429333	2.78157	0.110798	0.374028	2.00806	0.285958	0.588538	0.721917	162200100	150880100	161060000	67449980	155040000	141810000	42858020	87008950	49114000					51.1	10.113	0	64.552	47
A0A0F6AZF2	A0A0F6AZF2	A0A0F6AZF2	asnS	tr|A0A0F6AZF2|A0A0F6AZF2_SALT1 Asparagine--tRNA ligase OS=Salmonella typhimurium (strain 14028s / SGSC 2262) OX=588858 GN=asnS PE=3 SV=1	33	33	0.427981	1	0.946569	0.0692261	0.307791	0.886384	0.378015	0.680908	0.936417	1949301000	1635800000	1683801000	1749200000	1644200000	1532900000	1847699000	1755399000	1951800000					69.7	52.523	0	323.31	566
A0A0F6AXS5	A0A0F6AXS5	A0A0F6AXS5	tig	tr|A0A0F6AXS5|A0A0F6AXS5_SALT1 Trigger factor OS=Salmonella typhimurium (strain 14028s / SGSC 2262) OX=588858 GN=tig PE=3 SV=1	60	60	0.718635	1	1.03244	0.873025	0.967674	1.00945	0.773996	0.938025	0.977731	9583196000	10592990000	8388108000	9807605000	9022792000	8993898000	9627490000	8350598000	9624309000					82.6	48.066	0	323.31	2392
A0A0F6B2N6	A0A0F6B2N6	A0A0F6B2N6	yecP	tr|A0A0F6B2N6|A0A0F6B2N6_SALT1 tRNA U34 carboxymethyltransferase OS=Salmonella typhimurium (strain 14028s / SGSC 2262) OX=588858 GN=yecP PE=3 SV=1	14	14	0.348022	1	1.13858	0.741139	0.926324	1.04774	0.62114	0.865836	0.920216	76308020	56214990	77391980	58169990	80117030	55509030	64994040	64626970	53547020					40.9	37.11	0	97.057	126
A0A0F6AX49	A0A0F6AX49	A0A0F6AX49	yaeE	tr|A0A0F6AX49|A0A0F6AX49_SALT1 DL-methionine transporter permease subunit OS=Salmonella typhimurium (strain 14028s / SGSC 2262) OX=588858 GN=yaeE PE=3 SV=1	2	2	0.470434	1	0.876705	0.974936	0.992389	0.993407	0.606542	0.858845	1.13312	18405000	11868990	17470990	20035010	22149990	12512000	20938990	17656010	15320010					9.7	23.237	0	31.317	19
A0A0F6B7P6	A0A0F6B7P6	A0A0F6B7P6	yheL	tr|A0A0F6B7P6|A0A0F6B7P6_SALT1 Protein TusB OS=Salmonella typhimurium (strain 14028s / SGSC 2262) OX=588858 GN=yheL PE=3 SV=1	5	5	0.859102	1	1.02612	0.294389	0.61278	1.16652	0.450594	0.745913	1.13682	11002000	7712398	10668000	10383000	9530901	13439000	10929000	8968798	8547296					51.6	10.532	0	10.237	33
A0A0F6B9K4	A0A0F6B9K4	A0A0F6B9K4	fdhE	tr|A0A0F6B9K4|A0A0F6B9K4_SALT1 Protein FdhE OS=Salmonella typhimurium (strain 14028s / SGSC 2262) OX=588858 GN=fdhE PE=3 SV=1	17	17	0.49617	1	1.04397	0.595838	0.866317	1.02071	0.732824	0.920004	0.977718	231869900	222269900	193879900	214330000	219190100	198789900	213070000	198950000	207170000					53.7	34.705	0	191.7	228
A0A0F6B1H7	A0A0F6B1H7	A0A0F6B1H7	rpsV	tr|A0A0F6B1H7|A0A0F6B1H7_SALT1 30S ribosomal subunit S22 OS=Salmonella typhimurium (strain 14028s / SGSC 2262) OX=588858 GN=rpsV PE=4 SV=1	4	4	0.0702345	0.887853	1.50371	0.0366403	0.234631	1.60891	0.618583	0.864426	1.06996	203560100	181510100	145180000	214760000	164639900	185830000	104300000	99624010	151830000					57.4	5.369	0	181.02	88
A0A0F6B0M2	A0A0F6B0M2	A0A0F6B0M2	pncA	tr|A0A0F6B0M2|A0A0F6B0M2_SALT1 Nicotinamidase/pyrazinamidase OS=Salmonella typhimurium (strain 14028s / SGSC 2262) OX=588858 GN=pncA PE=4 SV=1	3	3	0.145413	1	0.7157	0.321938	0.649358	0.845844	0.409854	0.711108	1.18184	14000010	8794003	13621000	13296010	17095000	12179010	20590000	15104000	14709000					26.1	23.94	0	8.1138	25
A0A0F6AZW5	A0A0F6AZW5	A0A0F6AZW5	ycdY	tr|A0A0F6AZW5|A0A0F6AZW5_SALT1 Putative oxidoreductase component OS=Salmonella typhimurium (strain 14028s / SGSC 2262) OX=588858 GN=ycdY PE=4 SV=1	8	8	0.232347	1	0.874071	0.530753	0.828365	1.06221	0.0812197	0.339866	1.21525	85058010	70105980	85381020	107780000	93470040	90702020	90535020	81285940	103600100					51.1	20.716	0	66.763	83
A0A0F6B178	A0A0F6B178	A0A0F6B178	pntA	tr|A0A0F6B178|A0A0F6B178_SALT1 NAD(P) transhydrogenase subunit alpha OS=Salmonella typhimurium (strain 14028s / SGSC 2262) OX=588858 GN=pntA PE=3 SV=1	24	24	0.163282	1	0.927417	0.666911	0.899079	1.05274	0.306431	0.610692	1.13513	465840100	431799800	468399900	636710100	472320000	458240000	498709800	458369700	516710300					63.3	54.265	0	295.83	305
A0A0F6B9D6	A0A0F6B9D6	A0A0F6B9D6	yigN	tr|A0A0F6B9D6|A0A0F6B9D6_SALT1 DNA recombination protein RmuC OS=Salmonella typhimurium (strain 14028s / SGSC 2262) OX=588858 GN=yigN PE=4 SV=1	19	19	0.0771416	0.905705	1.23849	0.0207307	0.185551	1.26095	0.799254	0.949063	1.01814	31486990	25102990	27607980	28160980	28318010	28880000	23811000	24200000	19935000					43.5	54.587	0	46.884	115
A0A0F6B4Q8	A0A0F6B4Q8	A0A0F6B4Q8	ppx	tr|A0A0F6B4Q8|A0A0F6B4Q8_SALT1 Exopolyphosphatase OS=Salmonella typhimurium (strain 14028s / SGSC 2262) OX=588858 GN=ppx PE=3 SV=1	22	22	0.381669	1	1.05883	0.11125	0.374292	1.13105	0.456246	0.750537	1.0682	83439990	69229970	79028950	89226020	84782940	73555990	74632030	70294010	73303970					45.8	58.144	0	90.263	200
A0A0F6B2F0	A0A0F6B2F0	A0A0F6B2F0	STM14_2225	tr|A0A0F6B2F0|A0A0F6B2F0_SALT1 Uncharacterized protein OS=Salmonella typhimurium (strain 14028s / SGSC 2262) OX=588858 GN=STM14_2225 PE=4 SV=1	4	4	0.031585	0.669516	2.09312	0.124037	0.397624	1.48994	0.204348	0.506167	0.711828	78972980	48155980	45928020	35563990	52804020	33546980	28032010	33553990	20250010					47.4	10.566	0	62.287	31
A0A0F6B1F6	A0A0F6B1F6	A0A0F6B1F6	STM14_1866	tr|A0A0F6B1F6|A0A0F6B1F6_SALT1 Putative transcriptional regulator OS=Salmonella typhimurium (strain 14028s / SGSC 2262) OX=588858 GN=STM14_1866 PE=4 SV=1	5	5	0.0668173	0.890048	1.4483	0.35113	0.67624	1.14117	0.0770877	0.332577	0.787935	11232000	8324002	8916506	7863604	7621104	6804804	6839700	7722703	5195202					35.2	18.28	0	7.8776	36
A0A0F6B7F9	A0A0F6B7F9	A0A0F6B7F9	yhcS	tr|A0A0F6B7F9|A0A0F6B7F9_SALT1 Putative DNA-binding transcriptional regulator OS=Salmonella typhimurium (strain 14028s / SGSC 2262) OX=588858 GN=yhcS PE=3 SV=1	4	4	0.016517	0.57065	1.52108	0.00152911	0.0995714	1.49395	0.875591	0.9769	0.982161	6717500	5051599	6915203	5885398	5761502	6556598	3808502	4268098	4101999					15.5	34.341	0	11.305	15
A0A0F6B271	A0A0F6B271	A0A0F6B271	prfA	tr|A0A0F6B271|A0A0F6B271_SALT1 Peptide chain release factor 1 OS=Salmonella typhimurium (strain 14028s / SGSC 2262) OX=588858 GN=prfA PE=3 SV=1	22	22	0.659154	1	1.00909	0.499734	0.804853	1.04791	0.585135	0.845184	1.03847	127140000	124970000	131370000	148730000	130780000	120180000	128699900	127630100	123670000					61.9	40.461	0	146.95	165
A0A0F6BA93	A0A0F6BA93	A0A0F6BA93	tyrB	tr|A0A0F6BA93|A0A0F6BA93_SALT1 Aminotransferase OS=Salmonella typhimurium (strain 14028s / SGSC 2262) OX=588858 GN=tyrB PE=3 SV=1	16	16	0.172849	1	0.88149	0.116339	0.381855	1.14995	0.00486588	0.179339	1.30456	100040000	97487980	110960000	128900000	132550100	140620000	110100000	108220000	132600000					43	49.577	0	73.08	168
A0A0F6B7C8	A0A0F6B7C8	A0A0F6B7C8	nanT	tr|A0A0F6B7C8|A0A0F6B7C8_SALT1 Sialic acid transporter NanT OS=Salmonella typhimurium (strain 14028s / SGSC 2262) OX=588858 GN=nanT PE=3 SV=1	5	5	0.663021	1	0.768114	0.0776936	0.326828	0.222842	0.0848816	0.343586	0.290115	4769100	10890000	13708000	3412867	1097892	4639502	6372997	8565599	28778010					12.3	53.629	0	8.7151	18
A0A0F6BAI7	A0A0F6BAI7	A0A0F6BAI7	dcuA	tr|A0A0F6BAI7|A0A0F6BAI7_SALT1 Anaerobic C4-dicarboxylate transporter OS=Salmonella typhimurium (strain 14028s / SGSC 2262) OX=588858 GN=dcuA PE=3 SV=1	7	7	0.670202	1	0.889608	0.64937	0.895737	0.900658	0.958508	0.995415	1.01242	85822050	66249980	125730000	71524030	95857950	108200000	71512020	111660000	127160000					10.2	45.767	0	38.211	72
A0A0F6AXK2	A0A0F6AXK2	A0A0F6AXK2	psiF	tr|A0A0F6AXK2|A0A0F6AXK2_SALT1 Uncharacterized protein OS=Salmonella typhimurium (strain 14028s / SGSC 2262) OX=588858 GN=psiF PE=4 SV=1	13	13	0.0595056	0.855175	2.49389	0.593754	0.864854	1.19511	0.0163704	0.214504	0.479216	230019900	190480000	126660000	80317050	94866000	80154960	40964000	75002960	116450000					66	11.609	0	168.28	127
A0A0F6AZA5	A0A0F6AZA5	A0A0F6AZA5	lolA	tr|A0A0F6AZA5|A0A0F6AZA5_SALT1 Outer-membrane lipoprotein carrier protein OS=Salmonella typhimurium (strain 14028s / SGSC 2262) OX=588858 GN=lolA PE=3 SV=1	15	15	0.147353	1	1.14294	0.247648	0.55213	1.10603	0.0450297	0.286058	0.967705	211380000	207860000	205679900	198529900	202050000	204160100	175000000	164390000	210400000					71.6	22.612	0	245.35	187
A0A0F6B7N4	A0A0F6B7N4	A0A0F6B7N4	rplW	tr|A0A0F6B7N4|A0A0F6B7N4_SALT1 50S ribosomal protein L23 OS=Salmonella typhimurium (strain 14028s / SGSC 2262) OX=588858 GN=rplW PE=3 SV=1	11	11	0.436175	1	1.20127	0.922014	0.982581	0.978529	0.247242	0.552109	0.814578	1786699000	1775700000	1277200000	1523600000	1342701000	1070601000	1081800000	1135100000	1903601000					66	11.213	0	94.07	199
A0A0F6B282	A0A0F6B282	A0A0F6B282	ychF	tr|A0A0F6B282|A0A0F6B282_SALT1 Ribosome-binding ATPase YchF OS=Salmonella typhimurium (strain 14028s / SGSC 2262) OX=588858 GN=ychF PE=3 SV=1	26	26	0.983278	1	0.998474	0.332639	0.661803	1.06817	0.326368	0.62835	1.06981	1246400000	1160700000	1053500000	1299101000	1248199000	1150801000	1196500000	1047600000	1221500000					71.3	39.63	0	323.31	399
A0A0F6B4B7	A0A0F6B4B7	A0A0F6B4B7	flk	tr|A0A0F6B4B7|A0A0F6B4B7_SALT1 Flagellar regulator flk OS=Salmonella typhimurium (strain 14028s / SGSC 2262) OX=588858 GN=flk PE=3 SV=1	12	12	0.140886	1	1.12893	0.763558	0.939031	1.05746	0.707463	0.906778	0.936689	18738000	18449000	19554000	24188000	16288000	14101000	17470000	14773000	18204000					43.8	37.055	0	214.92	66
A0A0F6B0V7	A0A0F6B0V7	A0A0F6B0V7	ydiK	tr|A0A0F6B0V7|A0A0F6B0V7_SALT1 Putative inner membrane protein OS=Salmonella typhimurium (strain 14028s / SGSC 2262) OX=588858 GN=ydiK PE=4 SV=1	4	4	0.641735	1	1.0848	0.539982	0.830299	1.09427	0.932716	0.992413	1.00872	6273699	4832800	6500203	6078396	5946498	5596502	6662998	5489897	4220498					11.3	40.061	0	9.7163	23
A0A0F6B3E7	A0A0F6B3E7	A0A0F6B3E7	galF	tr|A0A0F6B3E7|A0A0F6B3E7_SALT1 UTP--glucose-1-phosphate uridylyltransferase subunit GalF OS=Salmonella typhimurium (strain 14028s / SGSC 2262) OX=588858 GN=galF PE=4 SV=1	21	21	0.0173819	0.571807	1.1254	0.0125761	0.160856	1.3373	0.0594275	0.307793	1.18828	448109800	420989800	426280200	454989800	564160100	525660100	370209900	380129800	400909900					52.9	37.907	0	323.31	312
A0A0F6B4X7	A0A0F6B4X7	A0A0F6B4X7	cadB	tr|A0A0F6B4X7|A0A0F6B4X7_SALT1 Lysine/cadaverine antiporter OS=Salmonella typhimurium (strain 14028s / SGSC 2262) OX=588858 GN=cadB PE=4 SV=1	7	7	0.583672	1	0.882056	0.250089	0.557107	0.77756	0.563823	0.832132	0.881531	102150000	119470000	173750100	88351040	127310000	129140000	122170000	192080000	131670000					11.3	46.678	0	36.779	98
A0A0F6B1Z9	A0A0F6B1Z9	A0A0F6B1Z9	ribA	tr|A0A0F6B1Z9|A0A0F6B1Z9_SALT1 GTP cyclohydrolase-2 OS=Salmonella typhimurium (strain 14028s / SGSC 2262) OX=588858 GN=ribA PE=3 SV=1	12	12	0.0741514	0.90446	0.862987	0.065888	0.298795	1.21004	0.00771835	0.199155	1.40216	158469900	147720000	167529900	199370000	243320100	222859900	165600000	190790000	193130100					65.8	21.635	0	139.44	129
A0A0F6B4Y2	A0A0F6B4Y2	A0A0F6B4Y2	yfhG	tr|A0A0F6B4Y2|A0A0F6B4Y2_SALT1 Uncharacterized protein OS=Salmonella typhimurium (strain 14028s / SGSC 2262) OX=588858 GN=yfhG PE=4 SV=1	9	9	0.28174	1	1.10604	0.341619	0.671797	1.09808	0.932461	0.992407	0.992806	22054000	19174000	18622000	22219000	19105000	18153000	17913990	16189010	20068010					46.1	28.346	0	80.629	65
A0A0F6BAW2	A0A0F6BAW2	A0A0F6BAW2	cybC	tr|A0A0F6BAW2|A0A0F6BAW2_SALT1 Cytochrome b562 OS=Salmonella typhimurium (strain 14028s / SGSC 2262) OX=588858 GN=cybC PE=4 SV=1	8	8	0.193134	1	1.25576	0.00520127	0.12576	0.776288	0.0332751	0.253907	0.618181	168260000	204010000	124080000	104050000	92053960	105050000	125019900	132380000	129960100					43	13.912	0	49.27	139
A0A0F6B1A3	A0A0F6B1A3	A0A0F6B1A3	ynfD	tr|A0A0F6B1A3|A0A0F6B1A3_SALT1 Putative outer membrane protein OS=Salmonella typhimurium (strain 14028s / SGSC 2262) OX=588858 GN=ynfD PE=4 SV=1	3	3	0.13461	1	1.71842	0.743852	0.92847	1.0801	0.08829	0.347828	0.628546	14534000	12146000	7497501	6674000	7774898	6333804	5045599	5307902	9738996					66.7	10.575	0	74.519	22
A0A0F6AZI3	A0A0F6AZI3	A0A0F6AZI3	STM14_1163	tr|A0A0F6AZI3|A0A0F6AZI3_SALT1 Uncharacterized protein OS=Salmonella typhimurium (strain 14028s / SGSC 2262) OX=588858 GN=STM14_1163 PE=4 SV=1	2	2	0.353027	1	0.659807	0.163079	0.449169	0.611289	0.870772	0.973748	0.926467	1496300	2358100	5232901	1980835	1856004	3993801	3268199	3650198	5388257					14.3	12.074	0	3.2262	7
A0A0F6B7W7	A0A0F6B7W7	A0A0F6B7W7	STM14_4225	tr|A0A0F6B7W7|A0A0F6B7W7_SALT1 Putative cytoplasmic protein OS=Salmonella typhimurium (strain 14028s / SGSC 2262) OX=588858 GN=STM14_4225 PE=4 SV=1	2	2	0.152467	1	1.61477	0.259746	0.570397	0.807876	0.0818615	0.33993	0.500303	10056000	4265802	5072801	3997202	2468623	2761602	3372299	3573602	4288500					9.2	34.88	0	29.115	14
A0A0F6B5U4	A0A0F6B5U4	A0A0F6B5U4	hilA	tr|A0A0F6B5U4|A0A0F6B5U4_SALT1 Invasion protein regulator OS=Salmonella typhimurium (strain 14028s / SGSC 2262) OX=588858 GN=hilA PE=4 SV=1	2	2	0.163365	1	0.605181	0.166604	0.455253	0.394814	0.512987	0.796696	0.652391	2381400	961472	1394326	591076	2792814	536996	2050801	2225799	3155501					3.3	63.04	0	4.4292	7
A0A0F6B7Y8	A0A0F6B7Y8	A0A0F6B7Y8	glpD	tr|A0A0F6B7Y8|A0A0F6B7Y8_SALT1 Glycerol-3-phosphate dehydrogenase OS=Salmonella typhimurium (strain 14028s / SGSC 2262) OX=588858 GN=glpD PE=3 SV=1	42	42	0.21992	1	1.19583	0.173418	0.466355	0.807549	0.0164266	0.214084	0.675307	1163800000	1302700000	1452701000	957890300	756519700	935980200	995119800	964710000	1341601000					75.3	56.924	0	323.31	486
A0A0F6B361	A0A0F6B361	A0A0F6B361	cobS	tr|A0A0F6B361|A0A0F6B361_SALT1 Adenosylcobinamide-GDP ribazoletransferase OS=Salmonella typhimurium (strain 14028s / SGSC 2262) OX=588858 GN=cobS PE=3 SV=1	3	3	0.241723	1	0.457267	0.383153	0.707914	1.36484	0.168263	0.459409	2.98477	1669548	10064000	8275896	29099000	11290010	11255000	10651010	11911000	11464000					12.1	26.315	0	5.395	15
A0A0F6B456	A0A0F6B456	A0A0F6B456	nuoM	tr|A0A0F6B456|A0A0F6B456_SALT1 NADH dehydrogenase subunit M OS=Salmonella typhimurium (strain 14028s / SGSC 2262) OX=588858 GN=nuoM PE=4 SV=1	2	2	0.694654	1	0.866954	0.943158	0.989757	1.02051	0.581625	0.841811	1.17712	46554020	20877990	25257990	38259980	39275990	26646000	29027990	24391010	53212020					3.1	56.635	0	3.8602	14
A0A0F6BAT1	A0A0F6BAT1	A0A0F6BAT1	ytfP	tr|A0A0F6BAT1|A0A0F6BAT1_SALT1 Putative cytoplasmic protein OS=Salmonella typhimurium (strain 14028s / SGSC 2262) OX=588858 GN=ytfP PE=4 SV=1	4	4	0.597688	1	0.8828	0.00737986	0.143033	0.738753	0.466068	0.75819	0.83683	37860010	21801010	44378000	30409020	25485990	27697000	38714980	38979010	35280010					57.9	13.008	0	34.453	38
A0A0F6B720	A0A0F6B720	A0A0F6B720	yqjG	tr|A0A0F6B720|A0A0F6B720_SALT1 Putative glutathione S-transferase OS=Salmonella typhimurium (strain 14028s / SGSC 2262) OX=588858 GN=yqjG PE=4 SV=1	15	15	0.781869	1	0.956535	0.018126	0.183717	1.36743	0.076421	0.332403	1.42957	44098030	30945990	48983020	61491040	61456010	51678000	45824980	43881970	37981990					54.3	37.381	0	194.28	105
A0A0F6B9C5	A0A0F6B9C5	A0A0F6B9C5	pldB	tr|A0A0F6B9C5|A0A0F6B9C5_SALT1 Lysophospholipase L2 OS=Salmonella typhimurium (strain 14028s / SGSC 2262) OX=588858 GN=pldB PE=4 SV=1	5	5	0.019517	0.606437	1.54312	0.0832015	0.336237	1.55846	0.965822	0.995351	1.00994	137530000	109200000	95253960	155110100	80876990	117469900	79254020	69344010	70839970					14.3	42.607	0	3.4245	15
A0A0F6B670	A0A0F6B670	A0A0F6B670	recD	tr|A0A0F6B670|A0A0F6B670_SALT1 RecBCD enzyme subunit RecD OS=Salmonella typhimurium (strain 14028s / SGSC 2262) OX=588858 GN=recD PE=3 SV=1	27	27	0.262374	1	1.10762	0.345054	0.672686	1.11541	0.951788	0.996726	1.00703	57516990	47790970	47860970	60925960	48864970	45127980	45658970	42333000	50088970					50.1	66.524	0	92.407	193
A0A0F6B8H9	A0A0F6B8H9	A0A0F6B8H9	mtlA	tr|A0A0F6B8H9|A0A0F6B8H9_SALT1 Mannitol-specific enzyme IIABC component OS=Salmonella typhimurium (strain 14028s / SGSC 2262) OX=588858 GN=mtlA PE=4 SV=1	22	22	0.142139	1	1.10025	0.492013	0.801762	1.04771	0.456728	0.750749	0.952244	367909800	391790000	346880000	376520100	320150100	358160000	361750000	320189900	324100000					35.3	68.164	0	304.67	241
A0A0F6B487	A0A0F6B487	A0A0F6B487	STM14_2889	tr|A0A0F6B487|A0A0F6B487_SALT1 Putative phosphotransferase system enzyme II A component OS=Salmonella typhimurium (strain 14028s / SGSC 2262) OX=588858 GN=STM14_2889 PE=4 SV=1	2	2	0.350928	1	0.590243	0.0784208	0.32601	0.326921	0.378222	0.680988	0.553876	22734010	79453030	88293010	17614000	22994000	66908030	61252980	88761050	142650000					21.1	16.099	0	15.046	44
A0A0F6B1J6	A0A0F6B1J6	A0A0F6B1J6	nhoA	tr|A0A0F6B1J6|A0A0F6B1J6_SALT1 Putative arylamine N-acetyltransferase OS=Salmonella typhimurium (strain 14028s / SGSC 2262) OX=588858 GN=nhoA PE=3 SV=1	6	6	0.0882871	0.936076	1.39286	0.0303824	0.216824	1.60614	0.118056	0.385669	1.15313	7897601	6579401	7589803	7975002	9249999	8197297	6062898	6011799	4004099					25.6	32.177	0	10.099	24
A0A0F6B8D4	A0A0F6B8D4	A0A0F6B8D4	yiaF	tr|A0A0F6B8D4|A0A0F6B8D4_SALT1 Putative outer membrane lipoprotein OS=Salmonella typhimurium (strain 14028s / SGSC 2262) OX=588858 GN=yiaF PE=4 SV=1	11	11	0.54801	1	1.07494	0.54274	0.830456	1.0542	0.876842	0.976685	0.98071	222780000	165939900	164760100	185610000	195520100	158309900	170510100	156140100	184190000					35.2	25.756	0	323.31	143
A0A0F6AXC4	A0A0F6AXC4	A0A0F6AXC4	frsA	tr|A0A0F6AXC4|A0A0F6AXC4_SALT1 Esterase FrsA OS=Salmonella typhimurium (strain 14028s / SGSC 2262) OX=588858 GN=frsA PE=3 SV=1	29	29	0.770323	1	1.01606	0.0767083	0.32451	1.1268	0.137612	0.409355	1.10899	186920100	167370000	190069900	208420000	209409900	185819900	171960000	189950100	173549900					72	47.159	0	146.64	334
A0A0F6B618	A0A0F6B618	A0A0F6B618	cysI	tr|A0A0F6B618|A0A0F6B618_SALT1 Sulfite reductase [NADPH] hemoprotein beta-component OS=Salmonella typhimurium (strain 14028s / SGSC 2262) OX=588858 GN=cysI PE=3 SV=1	34	34	0.000732996	0.146333	2.49985	0.00207123	0.0851579	2.51928	0.938452	0.993368	1.00777	259150200	236130000	240849900	294460200	218829900	234100000	93630940	85730990	117530100					67.7	64.022	0	227.61	258
A0A0F6BB84	A0A0F6BB84	A0A0F6BB84	mdoB	tr|A0A0F6BB84|A0A0F6BB84_SALT1 Phosphoglycerol transferase I OS=Salmonella typhimurium (strain 14028s / SGSC 2262) OX=588858 GN=mdoB PE=3 SV=1	31	31	0.019865	0.604909	1.23416	0.0485041	0.264121	1.31461	0.595858	0.852192	1.06518	182090000	153100000	176400000	197710100	201009900	149550100	141579900	138470000	133439900					41.3	85.076	0	237.79	259
A0A0F6B4Q3	A0A0F6B4Q3	A0A0F6B4Q3	upp	tr|A0A0F6B4Q3|A0A0F6B4Q3_SALT1 Uracil phosphoribosyltransferase OS=Salmonella typhimurium (strain 14028s / SGSC 2262) OX=588858 GN=upp PE=3 SV=1	17	17	0.214455	1	0.896931	0.582571	0.858676	0.930175	0.803614	0.951627	1.03706	789690000	624179700	728139700	868279600	787199700	585670100	829939700	757940300	790720100					91.3	22.533	0	323.31	233
A0A0F6B595	A0A0F6B595	A0A0F6B595	yfiO	tr|A0A0F6B595|A0A0F6B595_SALT1 Outer membrane protein assembly factor BamD OS=Salmonella typhimurium (strain 14028s / SGSC 2262) OX=588858 GN=yfiO PE=3 SV=1	16	16	0.0194013	0.609395	1.44663	0.0121227	0.160615	1.41262	0.742941	0.921712	0.976487	571470300	460470000	505790000	525119700	486049900	485540000	329010000	325909900	409999700					69.4	27.826	0	228.47	251
A0A0F6B459	A0A0F6B459	A0A0F6B459	nuoJ	tr|A0A0F6B459|A0A0F6B459_SALT1 NADH-quinone oxidoreductase subunit J OS=Salmonella typhimurium (strain 14028s / SGSC 2262) OX=588858 GN=nuoJ PE=3 SV=1	1	1	0.593998	1	1.17732	0.443457	0.761129	0.830653	0.167697	0.46024	0.705547	8275699	10666000	5489404	6379403	4959300	5379097	4433801	7882996	8495394					4.3	19.849	0	4.469	25
A0A0F6B247	A0A0F6B247	A0A0F6B247	hnr	tr|A0A0F6B247|A0A0F6B247_SALT1 Regulator of RpoS OS=Salmonella typhimurium (strain 14028s / SGSC 2262) OX=588858 GN=hnr PE=3 SV=1	7	7	0.233348	1	0.845651	0.306168	0.628437	1.15384	0.0934693	0.359174	1.36444	13603010	10753000	14993990	20945000	18043010	14742000	13429000	16318990	16548990					29.4	37.208	0	18.07	55
A0A0F6B503	A0A0F6B503	A0A0F6B503	lepA	tr|A0A0F6B503|A0A0F6B503_SALT1 Elongation factor 4 OS=Salmonella typhimurium (strain 14028s / SGSC 2262) OX=588858 GN=lepA PE=3 SV=1	24	24	0.772739	1	0.967117	0.879189	0.96883	1.01727	0.620528	0.86549	1.05186	644500000	511299700	601960100	681190500	621790300	545040300	687740200	617570400	516319700					41.2	66.538	0	171.61	297
A0A0F6AYU0	A0A0F6AYU0	A0A0F6AYU0	hutC	tr|A0A0F6AYU0|A0A0F6AYU0_SALT1 Histidine utilization repressor OS=Salmonella typhimurium (strain 14028s / SGSC 2262) OX=588858 GN=hutC PE=4 SV=1	9	9	0.297741	1	1.17793	0.17527	0.46906	0.82211	0.0421004	0.27838	0.697926	14714000	13933000	19176990	12434000	11085000	9696996	12603990	11823000	16142010					37.3	27.374	0	13.97	43
A0A0F6B7W3	A0A0F6B7W3	A0A0F6B7W3	feoA	tr|A0A0F6B7W3|A0A0F6B7W3_SALT1 Ferrous iron transport protein A OS=Salmonella typhimurium (strain 14028s / SGSC 2262) OX=588858 GN=feoA PE=4 SV=1	6	6	0.574331	1	1.08619	0.321929	0.649853	1.15162	0.599702	0.85361	1.06023	54295030	40985990	46304990	52187030	53618000	43888990	39976990	37643000	53433030					65.3	8.3387	0	12.411	69
A0A0F6BAC2	A0A0F6BAC2	A0A0F6BAC2	yjcE	tr|A0A0F6BAC2|A0A0F6BAC2_SALT1 Na/H transport protein OS=Salmonella typhimurium (strain 14028s / SGSC 2262) OX=588858 GN=yjcE PE=3 SV=1	4	4	0.0321453	0.665102	1.32142	0.0856667	0.342682	1.15599	0.231528	0.536499	0.874805	6574601	7583103	5773199	6211397	5210203	5954199	4754903	5354200	4899701					8	60.272	0	19.202	27
A0A0F6B913	A0A0F6B913	A0A0F6B913	trmE	tr|A0A0F6B913|A0A0F6B913_SALT1 tRNA modification GTPase MnmE OS=Salmonella typhimurium (strain 14028s / SGSC 2262) OX=588858 GN=trmE PE=3 SV=1	23	23	0.402038	1	1.04871	0.952144	0.989878	1.00525	0.64284	0.874274	0.958554	101639900	89409050	92062970	104400000	86955020	81168030	89429980	85103000	95309010					50.9	49.105	0	176.1	156
A0A0F6BA18	A0A0F6BA18	A0A0F6BA18	aceB	tr|A0A0F6BA18|A0A0F6BA18_SALT1 Malate synthase OS=Salmonella typhimurium (strain 14028s / SGSC 2262) OX=588858 GN=aceB PE=3 SV=1	30	30	0.654134	1	1.0451	0.608462	0.876313	0.933183	0.387049	0.690428	0.892914	211820100	178810100	178499900	178320000	194800000	138559900	196539900	192030000	156930000					54.4	60.382	0	195.59	268
A0A0F6B009	A0A0F6B009	A0A0F6B009	flgB	tr|A0A0F6B009|A0A0F6B009_SALT1 Flagellar basal body rod protein FlgB OS=Salmonella typhimurium (strain 14028s / SGSC 2262) OX=588858 GN=flgB PE=3 SV=1	6	6	0.432354	1	0.86411	0.000803631	0.0778462	0.229289	0.00190648	0.132958	0.265347	10773000	12610990	8015698	2962400	2134500	3217600	12116010	9897902	14074000					56.5	15.129	0	86.138	34
A0A0F6B782	A0A0F6B782	A0A0F6B782	rrmJ	tr|A0A0F6B782|A0A0F6B782_SALT1 Ribosomal RNA large subunit methyltransferase E OS=Salmonella typhimurium (strain 14028s / SGSC 2262) OX=588858 GN=rrmJ PE=3 SV=1	7	7	0.361862	1	1.17644	0.154804	0.439729	1.25904	0.716236	0.913635	1.07021	102490000	63671010	82729960	102229900	90841950	71257960	73127020	76348990	59387980					38.5	23.238	0	54.209	93
A0A0F6AZK4	A0A0F6AZK4	A0A0F6AZK4	sodC_1	tr|A0A0F6AZK4|A0A0F6AZK4_SALT1 Superoxide dismutase [Cu-Zn] OS=Salmonella typhimurium (strain 14028s / SGSC 2262) OX=588858 GN=sodC_1 PE=3 SV=1	9	9	0.00589374	0.3085	1.38161	0.00415846	0.108421	1.49498	0.305779	0.610005	1.08205	222689900	198219900	194920000	209220000	246259900	211569900	141280000	142729900	161789900					49.7	18.37	0	144.13	107
A0A0F6B575	A0A0F6B575	A0A0F6B575	srmB	tr|A0A0F6B575|A0A0F6B575_SALT1 ATP-dependent RNA helicase SrmB OS=Salmonella typhimurium (strain 14028s / SGSC 2262) OX=588858 GN=srmB PE=3 SV=1	26	26	0.431363	1	1.07704	0.844719	0.960942	1.01521	0.615323	0.863866	0.942594	485719700	372060200	387080200	381860000	441839900	347220000	387999800	390630000	369410000					57.9	50.056	0	135.64	261
A0A0F6B9Q4	A0A0F6B9Q4	A0A0F6B9Q4	ego	tr|A0A0F6B9Q4|A0A0F6B9Q4_SALT1 Putative ABC-type aldose transport system ATPase component OS=Salmonella typhimurium (strain 14028s / SGSC 2262) OX=588858 GN=ego PE=4 SV=1	10	10	0.716352	1	0.810961	0.0556787	0.273817	0.259414	0.00753872	0.204026	0.319885	4390002	4497901	8265901	1443099	1959000	1889800	2904001	6523603	16154010					27.4	55.516	0	15.791	30
A0A0F6B3M5	A0A0F6B3M5	A0A0F6B3M5	dld	tr|A0A0F6B3M5|A0A0F6B3M5_SALT1 Quinone-dependent D-lactate dehydrogenase OS=Salmonella typhimurium (strain 14028s / SGSC 2262) OX=588858 GN=dld PE=3 SV=1	29	29	0.00652167	0.318385	1.11649	0.00165584	0.0901587	1.4132	0.00630558	0.200657	1.26575	93517010	89706000	89934000	124139900	115160000	107020000	81781040	79148990	83747010					59.4	65.05	0	137.57	210
A0A0F6AXI0	A0A0F6AXI0	A0A0F6AXI0	prpC	tr|A0A0F6AXI0|A0A0F6AXI0_SALT1 Citrate synthase OS=Salmonella typhimurium (strain 14028s / SGSC 2262) OX=588858 GN=prpC PE=3 SV=1	17	17	0.00198172	0.225667	0.379203	0.00934627	0.146831	1.58216	0.000870826	0.0997209	4.17233	43594000	27732980	35676020	170590100	148029900	124060000	98469980	91028060	88247960					48.6	43.173	0	81.441	148
A0A0F6B893	A0A0F6B893	A0A0F6B893	yhjK	tr|A0A0F6B893|A0A0F6B893_SALT1 Putative phosphodiesterase OS=Salmonella typhimurium (strain 14028s / SGSC 2262) OX=588858 GN=yhjK PE=4 SV=1	14	14	0.217189	1	1.13701	0.544571	0.832367	1.10762	0.883003	0.98038	0.974148	22548990	17305000	20002000	21777010	23034010	14384000	18543000	16058990	17831010					29.4	73.957	0	58.271	78
A0A0F6B4P9	A0A0F6B4P9	A0A0F6B4P9	bepA	tr|A0A0F6B4P9|A0A0F6B4P9_SALT1 Beta-barrel assembly-enhancing protease OS=Salmonella typhimurium (strain 14028s / SGSC 2262) OX=588858 GN=bepA PE=3 SV=1	18	18	0.00199925	0.21664	1.42304	0.00177691	0.0895152	1.51223	0.428447	0.726801	1.06268	81758980	88358980	75581000	94965010	87088020	79228980	59435970	57407980	55530020					43.1	53.74	0	233.53	171
A0A0F6B265	A0A0F6B265	A0A0F6B265	chaB	tr|A0A0F6B265|A0A0F6B265_SALT1 Cation transport regulator OS=Salmonella typhimurium (strain 14028s / SGSC 2262) OX=588858 GN=chaB PE=4 SV=1	6	6	0.211308	1	1.39091	0.110243	0.373256	1.46268	0.706452	0.906746	1.0516	85837030	70488980	56116010	76145970	72706050	71319980	70624980	47715970	37441980					67.1	8.9788	0	22.508	71
A0A0F6BAY2	A0A0F6BAY2	A0A0F6BAY2	pyrI	tr|A0A0F6BAY2|A0A0F6BAY2_SALT1 Aspartate carbamoyltransferase regulatory chain OS=Salmonella typhimurium (strain 14028s / SGSC 2262) OX=588858 GN=pyrI PE=3 SV=1	9	9	0.952906	1	0.994349	0.0981286	0.352689	1.08951	0.351288	0.652152	1.0957	71610980	53693980	60014040	64616030	67348040	69754010	61408010	58376000	65475980					79.1	17.086	0	123.94	72
A0A0F6B154	A0A0F6B154	A0A0F6B154	ydgT	tr|A0A0F6B154|A0A0F6B154_SALT1 OriC-binding nucleoid-associated protein OS=Salmonella typhimurium (strain 14028s / SGSC 2262) OX=588858 GN=ydgT PE=4 SV=1	3	3	0.291911	1	1.4649	0.774461	0.942438	0.914802	0.316912	0.620338	0.62448	26966010	11806000	10147000	10699000	13651990	5386099	10761000	8563799	11151000					30.3	9.0312	0	7.3789	32
A0A0F6B2K5	A0A0F6B2K5	A0A0F6B2K5	yebF	tr|A0A0F6B2K5|A0A0F6B2K5_SALT1 Protein YebF OS=Salmonella typhimurium (strain 14028s / SGSC 2262) OX=588858 GN=yebF PE=3 SV=1	6	6	0.0532956	0.813605	2.10969	0.0307915	0.217476	2.29656	0.545844	0.819793	1.08857	26850010	18570990	19242010	24702000	20835000	24047990	13051000	12781010	6125800					53.8	12.807	0	67.227	65
A0A0F6AYJ6	A0A0F6AYJ6	A0A0F6AYJ6	seqA	tr|A0A0F6AYJ6|A0A0F6AYJ6_SALT1 Negative modulator of initiation of replication OS=Salmonella typhimurium (strain 14028s / SGSC 2262) OX=588858 GN=seqA PE=3 SV=1	11	11	0.686822	1	1.02376	0.997124	0.998028	1.0004	0.846386	0.96638	0.977189	463639800	397740200	410530200	506250300	376400100	370720200	421919700	391440100	427210000					55.5	21.482	0	89.639	244
A0A0F6B4Z8	A0A0F6B4Z8	A0A0F6B4Z8	pdxJ	tr|A0A0F6B4Z8|A0A0F6B4Z8_SALT1 Pyridoxine 5-phosphate synthase OS=Salmonella typhimurium (strain 14028s / SGSC 2262) OX=588858 GN=pdxJ PE=3 SV=1	8	8	0.262984	1	0.877852	0.130024	0.408532	0.657505	0.277667	0.585029	0.748993	89039950	106780000	119100000	110140000	52724980	81932980	131550100	115570000	110100000					45.3	26.343	0	65.688	90
A0A0F6B432	A0A0F6B432	A0A0F6B432	ais	tr|A0A0F6B432|A0A0F6B432_SALT1 Lipopolysaccharide core heptose(II)-phosphate phosphatase OS=Salmonella typhimurium (strain 14028s / SGSC 2262) OX=588858 GN=ais PE=3 SV=1	5	5	0.110414	1	1.36102	0.000193541	0.0557647	1.81964	0.138476	0.410747	1.33696	11672990	6929196	9129996	13160000	11291010	11877000	6585902	6729100	6609496					35.8	22.027	0	31.407	24
A0A0F6AWC5	A0A0F6AWC5	A0A0F6AWC5	yaaH	tr|A0A0F6AWC5|A0A0F6AWC5_SALT1 Uncharacterized protein OS=Salmonella typhimurium (strain 14028s / SGSC 2262) OX=588858 GN=yaaH PE=4 SV=1	1	1	0.345541	1	0.873804	0.00374239	0.103619	0.516027	0.00766171	0.19965	0.590552	102630000	117350000	86760950	67472990	57410020	55556970	122030100	97318000	131880100					4.8	19.933	0	2.8568	21
A0A0F6B0R0	A0A0F6B0R0	A0A0F6B0R0	STM14_1608	tr|A0A0F6B0R0|A0A0F6B0R0_SALT1 Putative cytoplasmic protein OS=Salmonella typhimurium (strain 14028s / SGSC 2262) OX=588858 GN=STM14_1608 PE=3 SV=1	8	8	0.800674	1	1.09303	0.920455	0.982719	0.966441	0.775998	0.938603	0.884183	19980990	30393990	54472980	21853010	21026990	49765010	29576020	38304980	22361010					38.8	32.6	0	57.94	51
A0A0F6BA01	A0A0F6BA01	A0A0F6BA01	hemE	tr|A0A0F6BA01|A0A0F6BA01_SALT1 Uroporphyrinogen decarboxylase OS=Salmonella typhimurium (strain 14028s / SGSC 2262) OX=588858 GN=hemE PE=3 SV=1	15	15	0.0477951	0.800938	1.22307	0.0384771	0.242579	1.19376	0.641686	0.874164	0.97604	193080000	165600000	175100000	167900000	178540100	173660100	149390000	157059900	130420000					42.9	39.132	0	164.62	134
A0A0F6AWV7	A0A0F6AWV7	A0A0F6AWV7	kdgT	tr|A0A0F6AWV7|A0A0F6AWV7_SALT1 2-keto-3-deoxygluconate permease OS=Salmonella typhimurium (strain 14028s / SGSC 2262) OX=588858 GN=kdgT PE=3 SV=1	1	1	0.79737	1	0.903161	0.250551	0.556272	0.359486	0.295852	0.598749	0.398031	4506902	5095298	10673000	1111500	1333190	10430000	4801403	11328000	6116704					5	31.678	0	3.5399	11
A0A0F6B3K7	A0A0F6B3K7	A0A0F6B3K7	stcB	tr|A0A0F6B3K7|A0A0F6B3K7_SALT1 Putative periplasmic chaperone protein OS=Salmonella typhimurium (strain 14028s / SGSC 2262) OX=588858 GN=stcB PE=3 SV=1	1	1	0.0264096	0.635856	0.113269	0.480873	0.7904	0.491587	0.0945265	0.361123	4.33999	1351878	1691298	1860795	23055000	6551399	2302624	20886990	33334990	4204798					4.4	25.209	0.007312	2.0071	4
A0A0F6AZE2	A0A0F6AZE2	A0A0F6AZE2	mukF	tr|A0A0F6AZE2|A0A0F6AZE2_SALT1 Chromosome partition protein MukF OS=Salmonella typhimurium (strain 14028s / SGSC 2262) OX=588858 GN=mukF PE=3 SV=1	24	24	0.742625	1	0.983212	0.749411	0.930861	0.983102	0.99877	0.999557	0.999888	116690000	105460000	124160000	121710100	120229900	104380000	118800000	116560000	116090000					62	50.46	0	209.86	197
A0A0F6B2S7	A0A0F6B2S7	A0A0F6B2S7	pgsA	tr|A0A0F6B2S7|A0A0F6B2S7_SALT1 CDP-diacylglycerol--glycerol-3-phosphate 3-phosphatidyltransferase OS=Salmonella typhimurium (strain 14028s / SGSC 2262) OX=588858 GN=pgsA PE=3 SV=1	4	4	0.808839	1	1.04407	0.227147	0.524448	1.11085	0.737516	0.921225	1.06397	13926990	8690802	14281000	11355990	13176990	13913010	11739000	10603000	12202010					20.3	20.73	0	6.4989	19
A0A0F6B1P7	A0A0F6B1P7	A0A0F6B1P7	mdoD	tr|A0A0F6B1P7|A0A0F6B1P7_SALT1 Glucans biosynthesis protein D OS=Salmonella typhimurium (strain 14028s / SGSC 2262) OX=588858 GN=mdoD PE=3 SV=1	22	22	0.429113	1	1.02879	0.117441	0.383424	1.11474	0.260252	0.566977	1.08354	129400000	117249900	126859900	141440000	142870000	121170000	123580100	118740000	120460000					52.5	62.226	0	168.17	198
A0A0F6B0W8	A0A0F6B0W8	A0A0F6B0W8	ynhA	tr|A0A0F6B0W8|A0A0F6B0W8_SALT1 Cysteine desulfuration protein SufE OS=Salmonella typhimurium (strain 14028s / SGSC 2262) OX=588858 GN=ynhA PE=3 SV=1	4	4	0.523411	1	1.10843	0.0873958	0.341878	1.4715	0.217328	0.523029	1.32755	6180303	4153300	5744397	9469095	6121404	5951696	4045599	5260502	5087597					34.1	15.76	0	9.2046	29
A0A0F6B9T2	A0A0F6B9T2	A0A0F6B9T2	metJ	tr|A0A0F6B9T2|A0A0F6B9T2_SALT1 Met repressor OS=Salmonella typhimurium (strain 14028s / SGSC 2262) OX=588858 GN=metJ PE=3 SV=1	9	9	0.454021	1	1.19063	0.572542	0.855352	0.906533	0.132911	0.403976	0.761388	84521950	86409980	56002020	58814000	52945990	57974980	57978960	49670030	84146990					52.4	12.124	0	24.666	109
A0A0F6BB81	A0A0F6BB81	A0A0F6BB81	STM14_5453	tr|A0A0F6BB81|A0A0F6BB81_SALT1 Putative glucosamine-fructose-6-phosphate aminotransferase OS=Salmonella typhimurium (strain 14028s / SGSC 2262) OX=588858 GN=STM14_5453 PE=4 SV=1	9	9	0.314604	1	0.282058	0.148306	0.433287	0.276318	0.987	0.99803	0.979647	568490	3980301	19725010	2771492	1411344	10728000	9223499	7719600	27935010					29.5	39.248	0	24.284	30
A0A0F6BAH8	A0A0F6BAH8	A0A0F6BAH8	STM14_5191	tr|A0A0F6BAH8|A0A0F6BAH8_SALT1 Uncharacterized protein OS=Salmonella typhimurium (strain 14028s / SGSC 2262) OX=588858 GN=STM14_5191 PE=4 SV=1	7	7	0.19676	1	1.43684	0.753225	0.931938	1.07599	0.187253	0.483725	0.748862	39650010	29693010	24249990	27190010	23836010	18500000	16046010	19857010	30206990					71.1	10.977	0	22.185	61
A0A0F6BB73	A0A0F6BB73	A0A0F6BB73	yjiY	tr|A0A0F6BB73|A0A0F6BB73_SALT1 Putative carbon starvation protein OS=Salmonella typhimurium (strain 14028s / SGSC 2262) OX=588858 GN=yjiY PE=4 SV=1	13	13	0.041514	0.750324	0.743813	0.148259	0.433809	0.743596	0.998736	0.999882	0.999708	241700000	190370000	190940100	160470000	200430100	272920000	313090000	257169900	265149900					21.8	77.345	0	255.78	147
A0A0F6B2D9	A0A0F6B2D9	A0A0F6B2D9	manZ	tr|A0A0F6B2D9|A0A0F6B2D9_SALT1 Mannose-specific PTS system protein IID OS=Salmonella typhimurium (strain 14028s / SGSC 2262) OX=588858 GN=manZ PE=4 SV=1	15	15	0.303536	1	0.839597	0.817655	0.960186	0.93786	0.642566	0.874415	1.11704	371469900	415999800	415619900	304840100	453469900	647579900	378520000	620150100	462290200					44.4	31.263	0	146.04	196
A0A0F6B015	A0A0F6B015	A0A0F6B015	flgH	tr|A0A0F6B015|A0A0F6B015_SALT1 Flagellar L-ring protein OS=Salmonella typhimurium (strain 14028s / SGSC 2262) OX=588858 GN=flgH PE=3 SV=1	8	8	0.157238	1	0.850902	0.0276391	0.204852	0.623788	0.0755384	0.332512	0.73309	74536980	63413020	62850970	61711990	45022020	42124980	71922000	73701030	90968020					47	24.708	0	37.74	94
A0A0F6B9S0	A0A0F6B9S0	A0A0F6B9S0	yiiU	tr|A0A0F6B9S0|A0A0F6B9S0_SALT1 Cell division protein ZapB OS=Salmonella typhimurium (strain 14028s / SGSC 2262) OX=588858 GN=yiiU PE=3 SV=1	14	14	0.0528693	0.82259	2.41899	0.754254	0.932696	0.901927	0.0101691	0.215109	0.372852	1501200000	1051900000	841159600	315249800	446409700	489230200	267480000	682070000	514360200					100	9.3123	0	284.16	138
A0A0F6B2W4	A0A0F6B2W4	A0A0F6B2W4	fliP	tr|A0A0F6B2W4|A0A0F6B2W4_SALT1 Flagellar biosynthetic protein FliP OS=Salmonella typhimurium (strain 14028s / SGSC 2262) OX=588858 GN=fliP PE=3 SV=1	4	4	0.948217	1	0.976318	0.0968343	0.351139	0.591089	0.193291	0.488327	0.605427	24940010	9305096	13785010	8163100	11849000	7339600	13175010	11763000	22180990					20.4	26.787	0	44.089	25
A0A0F6BB26	A0A0F6BB26	A0A0F6BB26	yeeN	tr|A0A0F6BB26|A0A0F6BB26_SALT1 Probable transcriptional regulatory protein YeeN OS=Salmonella typhimurium (strain 14028s / SGSC 2262) OX=588858 GN=yeeN PE=3 SV=1	8	8	0.0646699	0.879805	0.840151	0.0676669	0.304121	0.846837	0.93092	0.993306	1.00796	125180000	116250000	101350000	109500000	106800000	129150100	129390000	134020000	143420000					39.1	25.727	0	82.187	99
A0A0F6B3Q3	A0A0F6B3Q3	A0A0F6B3Q3	galS	tr|A0A0F6B3Q3|A0A0F6B3Q3_SALT1 DNA-binding transcriptional regulator GalS OS=Salmonella typhimurium (strain 14028s / SGSC 2262) OX=588858 GN=galS PE=4 SV=1	7	7	0.289262	1	1.11072	0.630536	0.891125	0.943467	0.186118	0.481965	0.849418	33995010	33992990	39702990	28047990	27635010	36277020	33436020	28215020	35491000					21.5	36.963	0	16.293	32
A0A0F6BB70	A0A0F6BB70	A0A0F6BB70	STM14_5442	tr|A0A0F6BB70|A0A0F6BB70_SALT1 Putative cytoplasmic protein OS=Salmonella typhimurium (strain 14028s / SGSC 2262) OX=588858 GN=STM14_5442 PE=4 SV=1	4	4	0.21036	1	1.16404	0.638464	0.891481	0.931939	0.137519	0.409703	0.800607	27758990	26800990	23373010	20685990	17228000	25038990	22991990	18872010	25408000					50	11.374	0	62.628	55
A0A0F6AXP9	A0A0F6AXP9	A0A0F6AXP9	xseB	tr|A0A0F6AXP9|A0A0F6AXP9_SALT1 Exodeoxyribonuclease 7 small subunit OS=Salmonella typhimurium (strain 14028s / SGSC 2262) OX=588858 GN=xseB PE=3 SV=1	3	3	0.135048	1	3.02572	0.786608	0.95134	1.1673	0.0791492	0.336504	0.385794	137510000	65758000	42990980	27777020	41736990	19253990	12974000	17221010	62812020					56.2	8.9317	0	34.342	24
A0A0F6AX32	A0A0F6AX32	A0A0F6AX32	lpxA	tr|A0A0F6AX32|A0A0F6AX32_SALT1 Acyl-[acyl-carrier-protein]--UDP-N-acetylglucosamine O-acyltransferase OS=Salmonella typhimurium (strain 14028s / SGSC 2262) OX=588858 GN=lpxA PE=3 SV=1	14	14	0.332942	1	1.05684	0.418017	0.734003	1.04256	0.650847	0.878919	0.98649	172830000	161890100	174990100	163070000	170830000	168730000	168640100	167160000	147140000					45	28.089	0	87.352	160
A0A0F6B5V8	A0A0F6B5V8	A0A0F6B5V8	spaO	tr|A0A0F6B5V8|A0A0F6B5V8_SALT1 Surface presentation of antigens protein SpaO OS=Salmonella typhimurium (strain 14028s / SGSC 2262) OX=588858 GN=spaO PE=4 SV=1	3	3	0.152183	1	0.718942	0.0404457	0.244837	0.559854	0.394472	0.69542	0.77872	1572659	1152451	2162902	1388901	1573927	846801	2346401	2223299	2022147					8.9	33.793	0	5.3369	6
A0A0F6B6K5	A0A0F6B6K5	A0A0F6B6K5	yggU	tr|A0A0F6B6K5|A0A0F6B6K5_SALT1 UPF0235 protein YggU OS=Salmonella typhimurium (strain 14028s / SGSC 2262) OX=588858 GN=yggU PE=3 SV=1	6	6	0.521394	1	1.13786	0.0963831	0.351889	1.32634	0.324144	0.62608	1.16564	54540000	37529010	35808000	50837980	49609980	46026010	30640010	34583010	46951030					68.8	10.531	0	11.906	59
A0A0F6B9L6	A0A0F6B9L6	A0A0F6B9L6	STM14_4861	tr|A0A0F6B9L6|A0A0F6B9L6_SALT1 Uncharacterized protein OS=Salmonella typhimurium (strain 14028s / SGSC 2262) OX=588858 GN=STM14_4861 PE=4 SV=1	4	4	0.244656	1	2.33616	0.0468459	0.263664	2.98679	0.643538	0.874751	1.2785	4650801	922176	3243701	2954999	2984599	3296427	1962619	520418	1068284					24.5	20.364	0	8.4845	12
A0A0F6B279	A0A0F6B279	A0A0F6B279	ychM	tr|A0A0F6B279|A0A0F6B279_SALT1 Putative sulfate transporter YchM OS=Salmonella typhimurium (strain 14028s / SGSC 2262) OX=588858 GN=ychM PE=3 SV=1	5	5	0.466433	1	0.898705	0.840466	0.959886	1.02331	0.43131	0.729775	1.13865	13658000	9271596	9985504	14018010	12833000	10377000	13545000	11208000	11475000					10.5	58.664	0	12.669	46
A0A0F6B5C3	A0A0F6B5C3	A0A0F6B5C3	smpB	tr|A0A0F6B5C3|A0A0F6B5C3_SALT1 SsrA-binding protein OS=Salmonella typhimurium (strain 14028s / SGSC 2262) OX=588858 GN=smpB PE=3 SV=1	5	5	0.485835	1	0.922564	0.982844	0.993835	0.997216	0.415372	0.716868	1.08092	64357020	55957980	62179040	74763980	65532000	57720990	56920970	63442040	78970050					42.5	18.232	0	11.111	27
A0A0F6AYF8	A0A0F6AYF8	A0A0F6AYF8	rihA	tr|A0A0F6AYF8|A0A0F6AYF8_SALT1 Pyrimidine-specific ribonucleoside hydrolase RihA OS=Salmonella typhimurium (strain 14028s / SGSC 2262) OX=588858 GN=rihA PE=3 SV=1	8	8	0.903494	1	0.984238	0.451829	0.770842	0.868586	0.548008	0.821484	0.882496	90326030	117460000	129180000	78424030	90310030	133000000	103029900	126640100	110170000					40.2	33.789	0	110.44	104
A0A0F6B5K8	A0A0F6B5K8	A0A0F6B5K8	ygaM	tr|A0A0F6B5K8|A0A0F6B5K8_SALT1 Uncharacterized protein OS=Salmonella typhimurium (strain 14028s / SGSC 2262) OX=588858 GN=ygaM PE=4 SV=1	6	6	0.758214	1	1.06825	0.0790944	0.327605	1.50564	0.131715	0.403854	1.40944	157539900	100820000	102619900	182920100	186629900	133680100	89114970	105340000	142430000					51.8	12.36	0	175.64	103
A0A0F6B2U5	A0A0F6B2U5	A0A0F6B2U5	fliS	tr|A0A0F6B2U5|A0A0F6B2U5_SALT1 Flagellar secretion chaperone FliS OS=Salmonella typhimurium (strain 14028s / SGSC 2262) OX=588858 GN=fliS PE=3 SV=1	6	6	0.598742	1	0.808121	0.0915936	0.345523	0.504121	0.114831	0.381887	0.623819	66906970	32373990	37397020	31377000	24381990	25704010	40968010	38430020	97490050					44.4	14.686	0	26.179	28
A0A0F6AY89	A0A0F6AY89	A0A0F6AY89	cstA	tr|A0A0F6AY89|A0A0F6AY89_SALT1 Carbon starvation protein OS=Salmonella typhimurium (strain 14028s / SGSC 2262) OX=588858 GN=cstA PE=4 SV=1	5	5	0.977927	1	0.991045	0.13047	0.409294	0.55476	0.00487091	0.177869	0.559773	29926990	25408000	31079990	18239000	16505010	13770000	23680000	19651990	52173020					8	75.037	0	23.9	49
A0A0F6B961	A0A0F6B961	A0A0F6B961	yifE	tr|A0A0F6B961|A0A0F6B961_SALT1 Uncharacterized protein OS=Salmonella typhimurium (strain 14028s / SGSC 2262) OX=588858 GN=yifE PE=4 SV=1	17	17	0.333901	1	1.24468	0.739696	0.926257	0.929367	0.0587711	0.307499	0.74667	878729600	984949800	772230300	644470200	565830300	762980300	799120200	891880400	486319900					87.5	13.077	0	148.46	353
A0A0F6B8M3	A0A0F6B8M3	A0A0F6B8M3	coaD	tr|A0A0F6B8M3|A0A0F6B8M3_SALT1 Phosphopantetheine adenylyltransferase OS=Salmonella typhimurium (strain 14028s / SGSC 2262) OX=588858 GN=coaD PE=3 SV=1	7	7	0.854354	1	0.924041	0.661713	0.89905	0.846483	0.786994	0.944434	0.916067	12078010	14425990	27932020	11336000	16720990	19738000	22807010	27326010	9897496					68.6	17.956	0	63.328	58
A0A0F6AXI2	A0A0F6AXI2	A0A0F6AXI2	prpE	tr|A0A0F6AXI2|A0A0F6AXI2_SALT1 Propionyl-CoA synthetase OS=Salmonella typhimurium (strain 14028s / SGSC 2262) OX=588858 GN=prpE PE=4 SV=1	11	11	0.0369682	0.720234	0.15339	0.104305	0.366473	1.50247	0.0210305	0.216318	9.79511	5569303	859681	1007536	20928010	17653000	12271000	10018010	9652803	13822000					19.7	69.333	0	26.638	42
A0A0F6BAW1	A0A0F6BAW1	A0A0F6BAW1	pmbA	tr|A0A0F6BAW1|A0A0F6BAW1_SALT1 Peptidase PmbA OS=Salmonella typhimurium (strain 14028s / SGSC 2262) OX=588858 GN=pmbA PE=4 SV=1	23	23	0.143044	1	1.0895	0.00513854	0.126774	1.20324	0.118354	0.386804	1.1044	356620100	316780200	311549800	379549800	360560200	346440100	293890000	295669900	313200100					56.7	48.408	0	297.04	239
A0A0F6AYJ3	A0A0F6AYJ3	A0A0F6AYJ3	ybfE	tr|A0A0F6AYJ3|A0A0F6AYJ3_SALT1 LexA regulated protein OS=Salmonella typhimurium (strain 14028s / SGSC 2262) OX=588858 GN=ybfE PE=4 SV=1	3	3	0.0946071	0.964425	1.17435	0.0254227	0.198039	0.811687	0.00457328	0.177661	0.691181	27834000	24875000	23061000	16936000	16716000	18622990	23028010	19501000	21954010					38.7	10.845	0	85.55	51
A0A0F6B9C1	A0A0F6B9C1	A0A0F6B9C1	pldA	tr|A0A0F6B9C1|A0A0F6B9C1_SALT1 Phospholipase A OS=Salmonella typhimurium (strain 14028s / SGSC 2262) OX=588858 GN=pldA PE=4 SV=1	10	10	0.012379	0.499942	0.7215	0.00609822	0.128851	0.671038	0.50333	0.791909	0.93006	80422030	80785940	99394970	73044990	77251020	92069060	113940000	125740000	120010000					43.9	32.967	0	78.422	105
A0A0F6B1A2	A0A0F6B1A2	A0A0F6B1A2	STM14_1811	tr|A0A0F6B1A2|A0A0F6B1A2_SALT1 Putative dimethyl sulphoxide reductase chain A1 OS=Salmonella typhimurium (strain 14028s / SGSC 2262) OX=588858 GN=STM14_1811 PE=3 SV=1	15	11	0.541118	1	0.674541	0.37991	0.706228	0.460643	0.666151	0.883682	0.682899	2037400	7375504	8264295	902911	4892102	8953704	3965799	14845990	6872404					22.3	90.133	0	20.993	26
A0A0F6B481	A0A0F6B481	A0A0F6B481	pta	tr|A0A0F6B481|A0A0F6B481_SALT1 Phosphate acetyltransferase OS=Salmonella typhimurium (strain 14028s / SGSC 2262) OX=588858 GN=pta PE=3 SV=1	46	46	0.96888	1	1.00347	0.123072	0.396357	1.18021	0.210017	0.514475	1.17613	3674499000	3156001000	2826299000	3984502000	4146200000	3227702000	3407799000	3136401000	3034801000					60.8	77.277	0	323.31	1199
A0A0F6BA99	A0A0F6BA99	A0A0F6BA99	uvrA	tr|A0A0F6BA99|A0A0F6BA99_SALT1 UvrABC system protein A OS=Salmonella typhimurium (strain 14028s / SGSC 2262) OX=588858 GN=uvrA PE=3 SV=1	41	41	0.0362095	0.713	0.958054	0.111305	0.374137	1.12791	0.0532074	0.297502	1.17729	193450000	191520100	185599900	242710000	231520100	199680000	200809900	197750100	196919900					49.9	103.93	0	287.02	358
A0A0F6B6Y3	A0A0F6B6Y3	A0A0F6B6Y3	glnE	tr|A0A0F6B6Y3|A0A0F6B6Y3_SALT1 Bifunctional glutamine synthetase adenylyltransferase/adenylyl-removing enzyme OS=Salmonella typhimurium (strain 14028s / SGSC 2262) OX=588858 GN=glnE PE=3 SV=1	18	18	0.677492	1	0.963629	0.123855	0.398117	1.20075	0.0138087	0.2095	1.24607	20481000	21304010	21887010	28801990	24320010	26378000	19853990	20837010	25798000					23.3	108.04	0	65.641	87
A0A0F6BA79	A0A0F6BA79	A0A0F6BA79	plsB	tr|A0A0F6BA79|A0A0F6BA79_SALT1 Glycerol-3-phosphate acyltransferase OS=Salmonella typhimurium (strain 14028s / SGSC 2262) OX=588858 GN=plsB PE=3 SV=1	34	34	0.842874	1	0.983613	0.960212	0.99064	0.996027	0.838649	0.964069	1.01262	431350100	380260000	435410100	428979800	442749700	390439900	461500000	437200000	371950000					49.6	91.127	0	296.47	350
A0A0F6B993	A0A0F6B993	A0A0F6B993	wecG	tr|A0A0F6B993|A0A0F6B993_SALT1 UDP-N-acetyl-D-mannosaminuronic acid transferase OS=Salmonella typhimurium (strain 14028s / SGSC 2262) OX=588858 GN=wecG PE=3 SV=1	10	10	0.524175	1	1.07008	0.195249	0.485042	1.18558	0.481906	0.770015	1.10793	59336020	45358980	58189990	72046010	57789030	51157970	46935020	49817010	54664020					47.6	27.599	0	30.699	92
A0A0F6B032	A0A0F6B032	A0A0F6B032	acpP	tr|A0A0F6B032|A0A0F6B032_SALT1 Acyl carrier protein OS=Salmonella typhimurium (strain 14028s / SGSC 2262) OX=588858 GN=acpP PE=3 SV=1	4	4	0.193701	1	1.4533	0.804969	0.957115	1.04905	0.139015	0.411731	0.721842	3661498000	3522501000	2179199000	2251899000	2391100000	1963301000	1752601000	1770901000	2950299000					42.3	8.6394	0	169.94	280
A0A0F6B6F9	A0A0F6B6F9	A0A0F6B6F9	serA	tr|A0A0F6B6F9|A0A0F6B6F9_SALT1 D-3-phosphoglycerate dehydrogenase OS=Salmonella typhimurium (strain 14028s / SGSC 2262) OX=588858 GN=serA PE=3 SV=1	15	15	0.733577	1	0.939943	0.49931	0.806652	0.890826	0.649676	0.878705	0.947745	77497030	72865980	98165950	72430020	87915960	74107000	70691020	82233040	114830100					41	43.987	0	115.15	115
A0A0F6B5J9	A0A0F6B5J9	A0A0F6B5J9	STM14_3374	tr|A0A0F6B5J9|A0A0F6B5J9_SALT1 Putative regulatory protein OS=Salmonella typhimurium (strain 14028s / SGSC 2262) OX=588858 GN=STM14_3374 PE=4 SV=1	2	2	0.0830044	0.912143	2.37944	0.901257	0.974797	1.01844	0.0768836	0.332742	0.428015	15399000	5526797	5134302	3093601	3077700	3598602	2474099	3743600	3502001					27.3	10.88	0	4.9332	16
D0ZSY9	D0ZSY9	D0ZSY9	rpoE	sp|D0ZSY9|RPOE_SALT1 ECF RNA polymerase sigma-E factor OS=Salmonella typhimurium (strain 14028s / SGSC 2262) OX=588858 GN=rpoE PE=2 SV=1	8	8	0.097046	0.966871	1.28541	0.0362551	0.232638	1.20476	0.586577	0.845756	0.937254	98424040	70431960	94039960	78365990	86728040	78970990	66590960	62250020	74045980	biosynthetic process;cellular biosynthetic process;cellular macromolecule metabolic process;cellular metabolic process;cellular nitrogen compound metabolic process;cellular process;macromolecule metabolic process;metabolic process;multi-organism process;nitrogen compound metabolic process;nucleic acid metabolic process;nucleobase-containing compound metabolic process;pathogenesis;primary metaboli…	binding;core DNA-dependent RNA polymerase binding promoter specificity activity;core RNA polymerase binding transcription factor activity;DNA binding;nucleic acid binding;nucleic acid binding transcription factor activity;protein binding transcription factor activity;sequence-specific DNA binding transcription factor activity;sigma factor activity	cell part;cytoplasm;intracellular part		53.9	21.711	0	105.64	83
A0A0F6B448	A0A0F6B448	A0A0F6B448	elaB	tr|A0A0F6B448|A0A0F6B448_SALT1 Uncharacterized protein OS=Salmonella typhimurium (strain 14028s / SGSC 2262) OX=588858 GN=elaB PE=4 SV=1	8	8	0.334916	1	1.17876	0.994096	0.998362	1.00173	0.503474	0.791541	0.849819	250930000	285299900	197419900	142240000	222400100	274199900	222990100	232180000	166670100					53.4	11.637	0	153.32	158
A0A0F6B4P5	A0A0F6B4P5	A0A0F6B4P5	bcp	tr|A0A0F6B4P5|A0A0F6B4P5_SALT1 Thioredoxin-dependent thiol peroxidase OS=Salmonella typhimurium (strain 14028s / SGSC 2262) OX=588858 GN=bcp PE=4 SV=1	14	14	0.669849	1	1.04599	0.954496	0.990381	1.00674	0.580375	0.840643	0.962467	736059800	804490400	753379700	662119700	743120400	808370100	710180400	630489600	870590000					76.3	17.609	0	148.55	210
A0A0F6B486	A0A0F6B486	A0A0F6B486	STM14_2888	tr|A0A0F6B486|A0A0F6B486_SALT1 Putative cytoplasmic protein OS=Salmonella typhimurium (strain 14028s / SGSC 2262) OX=588858 GN=STM14_2888 PE=4 SV=1	3	3	0.0632291	0.865872	0.238998	0.103901	0.36575	0.263528	0.866082	0.973877	1.10264	28736980	81181980	68160040	79047030	25279010	106680000	101710000	228729900	500679800					64.4	9.7082	0	141.6	65
A0A0F6BB87	A0A0F6BB87	A0A0F6BB87	dnaT	tr|A0A0F6BB87|A0A0F6BB87_SALT1 Primosomal protein 1 OS=Salmonella typhimurium (strain 14028s / SGSC 2262) OX=588858 GN=dnaT PE=3 SV=1	7	7	0.0577623	0.850243	0.804814	0.00293475	0.102978	0.654817	0.0532445	0.296906	0.813626	32787020	40515990	38708990	29800020	28460000	32655980	45820980	42455970	50705010					63.7	19.506	0	44.51	58
A0A0F6B6T4	A0A0F6B6T4	A0A0F6B6T4	yghB	tr|A0A0F6B6T4|A0A0F6B6T4_SALT1 Uncharacterized protein OS=Salmonella typhimurium (strain 14028s / SGSC 2262) OX=588858 GN=yghB PE=4 SV=1	3	3	0.476702	1	0.844785	0.454169	0.77187	1.17993	0.017178	0.215244	1.39673	8148501	6245397	7802196	10590000	10370000	9851804	7423497	6870905	12912000					15.5	24.153	0	7.9933	25
A0A0F6AZ33	A0A0F6AZ33	A0A0F6AZ33	yliJ	tr|A0A0F6AZ33|A0A0F6AZ33_SALT1 Putative glutathione S-transferase OS=Salmonella typhimurium (strain 14028s / SGSC 2262) OX=588858 GN=yliJ PE=4 SV=1	8	8	0.42485	1	0.850276	0.63264	0.890561	0.933718	0.563482	0.832726	1.09814	38826980	50592980	62494020	53358980	50149000	60751980	50721030	53049970	74217990					36.1	23.692	0	27.204	112
A0A0F6B0Q2	A0A0F6B0Q2	A0A0F6B0Q2	katE	tr|A0A0F6B0Q2|A0A0F6B0Q2_SALT1 Catalase OS=Salmonella typhimurium (strain 14028s / SGSC 2262) OX=588858 GN=katE PE=3 SV=1	29	29	0.808615	1	0.911016	0.252705	0.559547	1.57424	0.236619	0.541298	1.72801	154700100	236040100	86612990	430829800	196220100	193040000	244490000	121460000	140860000					38.8	83.625	0	237.58	293
A0A0F6BAP5	A0A0F6BAP5	A0A0F6BAP5	yjfP	tr|A0A0F6BAP5|A0A0F6BAP5_SALT1 Esterase OS=Salmonella typhimurium (strain 14028s / SGSC 2262) OX=588858 GN=yjfP PE=4 SV=1	9	9	0.386061	1	0.906921	0.628249	0.889837	1.07954	0.360239	0.661936	1.19033	19723990	14899000	14965000	25603010	18140000	15970010	17640010	17154000	19482990					49.4	27.492	0	17.102	53
A0A0F6B548;A0A0F6AZH6	A0A0F6B548;A0A0F6AZH6	A0A0F6B548	STM14_1439	tr|A0A0F6B548|A0A0F6B548_SALT1 Prophage DinI OS=Salmonella typhimurium (strain 14028s / SGSC 2262) OX=588858 GN=STM14_1439 PE=4 SV=1;tr|A0A0F6AZH6|A0A0F6AZH6_SALT1 Uncharacterized protein OS=Salmonella typhimurium (strain 14028s / SGSC 2262) OX=588858 GN=S	5	5	0.559277	1	1.09244	0.00682267	0.13651	0.635338	0.00749571	0.20587	0.581576	19832010	16220990	13654000	9694202	9550301	9332397	17551000	12964000	14807010					55.8	8.8079	0	31.689	31
A0A0F6B845	A0A0F6B845	A0A0F6B845	tcp	tr|A0A0F6B845|A0A0F6B845_SALT1 Methyl-accepting transmembrane citrate/phenol chemoreceptor OS=Salmonella typhimurium (strain 14028s / SGSC 2262) OX=588858 GN=tcp PE=4 SV=1	22	21	0.599669	1	0.885905	0.00868239	0.147012	0.33217	0.000546283	0.0894667	0.37495	168709900	160369900	178660000	69264020	52718980	69781030	146580000	163919900	289350000					48.4	58.949	0	265.77	140
A0A0F6B7W5	A0A0F6B7W5	A0A0F6B7W5	yhgG	tr|A0A0F6B7W5|A0A0F6B7W5_SALT1 Probable [Fe-S]-dependent transcriptional repressor OS=Salmonella typhimurium (strain 14028s / SGSC 2262) OX=588858 GN=yhgG PE=3 SV=1	2	2	0.127323	1	1.43125	0.415413	0.73155	1.17722	0.0896701	0.351763	0.822508	3499599	2734600	3024100	2755300	2312799	2527099	1757499	1857001	3024500					26.9	8.6741	0	3.8241	16
A0A0F6AZ50	A0A0F6AZ50	A0A0F6AZ50	potG	tr|A0A0F6AZ50|A0A0F6AZ50_SALT1 Spermidine/putrescine import ATP-binding protein PotA OS=Salmonella typhimurium (strain 14028s / SGSC 2262) OX=588858 GN=potG PE=3 SV=1	4	4	0.0756153	0.904	1.09698	0.0118628	0.165058	0.829373	0.000482822	0.0955556	0.756053	1855300	1945200	1923099	1388901	1437121	1502699	1792300	1618201	1812775					14.1	41.973	0.0066294	2.0467	7
A0A0F6B463	A0A0F6B463	A0A0F6B463	nuoF	tr|A0A0F6B463|A0A0F6B463_SALT1 NADH-quinone oxidoreductase subunit F OS=Salmonella typhimurium (strain 14028s / SGSC 2262) OX=588858 GN=nuoF PE=3 SV=1	31	31	0.120226	1	1.18376	0.577061	0.859506	1.06529	0.380733	0.680928	0.899923	750320200	836390100	672469700	802619600	614450400	623660000	709860300	611300000	586289900					63.1	49.245	0	268.07	421
A0A0F6B4V4	A0A0F6B4V4	A0A0F6B4V4	hscA	tr|A0A0F6B4V4|A0A0F6B4V4_SALT1 Chaperone protein HscA OS=Salmonella typhimurium (strain 14028s / SGSC 2262) OX=588858 GN=hscA PE=3 SV=1	28	28	0.573354	1	0.942807	0.884554	0.969659	1.02158	0.602836	0.856982	1.08355	372950000	356170100	294540000	469090200	334649900	317070100	356080200	324530100	404000200					52.8	65.65	0	285.05	318
A0A0F6B3Y1	A0A0F6B3Y1	A0A0F6B3Y1	ccmC_1	tr|A0A0F6B3Y1|A0A0F6B3Y1_SALT1 Heme exporter protein C OS=Salmonella typhimurium (strain 14028s / SGSC 2262) OX=588858 GN=ccmC_1 PE=3 SV=1	4	4	0.585684	1	0.839271	0.325228	0.653675	0.60744	0.475671	0.763545	0.723771	5008401	3266799	5779102	1569196	5148603	4437302	3365898	6501802	7308702					18	27.556	0	7.2624	20
A0A0F6B781	A0A0F6B781	A0A0F6B781	hflB	tr|A0A0F6B781|A0A0F6B781_SALT1 ATP-dependent zinc metalloprotease FtsH OS=Salmonella typhimurium (strain 14028s / SGSC 2262) OX=588858 GN=hflB PE=3 SV=1	42	42	0.0827392	0.919743	1.12066	0.136467	0.417982	1.16973	0.649611	0.879122	1.04379	1536000000	1368399000	1367600000	1651299000	1554200000	1273700000	1291501000	1194600000	1323800000					63.8	70.828	0	323.31	658
A0A0F6B7H7	A0A0F6B7H7	A0A0F6B7H7	panF	tr|A0A0F6B7H7|A0A0F6B7H7_SALT1 Sodium/panthothenate symporter OS=Salmonella typhimurium (strain 14028s / SGSC 2262) OX=588858 GN=panF PE=3 SV=1	4	4	0.554599	1	0.856415	0.825956	0.956159	1.06944	0.327423	0.629599	1.24874	4733703	3629799	4744900	7222597	5624897	3907700	4577902	3650898	7765899					12	51.583	0	13.495	15
A0A0F6BAA8	A0A0F6BAA8	A0A0F6BAA8	STM14_5121	tr|A0A0F6BAA8|A0A0F6BAA8_SALT1 Putative inner membrane protein OS=Salmonella typhimurium (strain 14028s / SGSC 2262) OX=588858 GN=STM14_5121 PE=4 SV=1	7	7	0.869531	1	0.962156	0.435451	0.753235	0.631816	0.465166	0.758518	0.656667	10354000	6553704	9478903	2082099	10013000	8736201	10023000	11215000	6424201					1.9	594.89	0	6.3852	15
A0A0F6B3J0	A0A0F6B3J0	A0A0F6B3J0	STM14_2637	tr|A0A0F6B3J0|A0A0F6B3J0_SALT1 Putative cytoplasmic protein OS=Salmonella typhimurium (strain 14028s / SGSC 2262) OX=588858 GN=STM14_2637 PE=4 SV=1	2	2	0.0575118	0.850766	0.421684	0.133836	0.412167	0.472328	0.835621	0.961975	1.1201	2151738	862767	2391300	3706556	937356	1795608	3579101	3943203	4195003					17.4	16.065	0	6.4859	6
A0A0F6B8P7	A0A0F6B8P7	A0A0F6B8P7	gltS	tr|A0A0F6B8P7|A0A0F6B8P7_SALT1 Sodium/glutamate symporter OS=Salmonella typhimurium (strain 14028s / SGSC 2262) OX=588858 GN=gltS PE=3 SV=1	3	3	0.313317	1	1.25576	0.493074	0.801317	1.14833	0.351723	0.652397	0.91445	85957980	66505970	82302980	73824000	72785010	66958030	76898040	71471000	43230990					16.5	42.267	0	165.06	54
A0A0F6B6A2	A0A0F6B6A2	A0A0F6B6A2	ygeA	tr|A0A0F6B6A2|A0A0F6B6A2_SALT1 Putative racemase OS=Salmonella typhimurium (strain 14028s / SGSC 2262) OX=588858 GN=ygeA PE=3 SV=1	7	7	0.345924	1	0.943314	0.139577	0.424549	1.15145	0.0569056	0.302016	1.22065	16458010	15327000	17432000	17672990	20504000	22070010	16030990	18097000	18056990					43.8	25.85	0	40.459	54
A0A0F6B668	A0A0F6B668	A0A0F6B668	amiC	tr|A0A0F6B668|A0A0F6B668_SALT1 N-acetylmuramoyl-L-alanine amidase OS=Salmonella typhimurium (strain 14028s / SGSC 2262) OX=588858 GN=amiC PE=4 SV=1	14	14	0.708209	1	1.0303	0.0973583	0.35059	1.23188	0.19459	0.492322	1.19565	31743000	26847980	33741980	42070990	37989020	30754010	31377990	29509000	28395990					35.7	45.613	0	60.092	86
A0A0F6B5C2	A0A0F6B5C2	A0A0F6B5C2	yfjG	tr|A0A0F6B5C2|A0A0F6B5C2_SALT1 Uncharacterized protein OS=Salmonella typhimurium (strain 14028s / SGSC 2262) OX=588858 GN=yfjG PE=4 SV=1	6	6	0.911932	1	1.01949	0.0368987	0.235543	1.1294	0.565899	0.832997	1.10781	37653000	23770990	39413990	34422990	36912980	37746010	30643980	33777020	32164990					39.9	17.768	0	25.133	52
A0A0F6B5H7	A0A0F6B5H7	A0A0F6B5H7	virK	tr|A0A0F6B5H7|A0A0F6B5H7_SALT1 Virulence protein OS=Salmonella typhimurium (strain 14028s / SGSC 2262) OX=588858 GN=virK PE=4 SV=1	17	17	0.00600911	0.304571	2.60324	0.0172631	0.180525	2.72793	0.854852	0.968543	1.0479	114230000	83218010	81043970	131880100	104920000	64067960	41183000	39989990	26516010					57.6	36.101	0	87.794	136
A0A0F6B1S0	A0A0F6B1S0	A0A0F6B1S0	acpD	tr|A0A0F6B1S0|A0A0F6B1S0_SALT1 FMN-dependent NADH-azoreductase OS=Salmonella typhimurium (strain 14028s / SGSC 2262) OX=588858 GN=acpD PE=3 SV=1	4	4	0.417171	1	1.11844	0.242738	0.548628	1.17999	0.623666	0.865883	1.05503	11251000	9422104	12079000	13136000	10831990	10568000	9975107	11360000	8076705					20.9	21.628	0	9.0207	30
A0A0F6B4B1	A0A0F6B4B1	A0A0F6B4B1	folC	tr|A0A0F6B4B1|A0A0F6B4B1_SALT1 Dihydrofolate synthase/folylpolyglutamate synthase OS=Salmonella typhimurium (strain 14028s / SGSC 2262) OX=588858 GN=folC PE=3 SV=1	14	14	0.598747	1	1.06737	0.056638	0.273851	1.23754	0.260596	0.565969	1.15943	125980000	96652020	132879900	127450000	151980000	130190000	119600100	113060000	98398020					38.9	45.48	0	147.74	155
A0A0F6B9H5	A0A0F6B9H5	A0A0F6B9H5	glnA	tr|A0A0F6B9H5|A0A0F6B9H5_SALT1 Glutamine synthetase OS=Salmonella typhimurium (strain 14028s / SGSC 2262) OX=588858 GN=glnA PE=3 SV=1	25	25	0.712601	1	0.911775	0.929873	0.985766	1.01793	0.652341	0.878827	1.11642	474150000	716109800	378169900	723240000	473740200	521490200	731989900	482089800	480050100					74.2	51.785	0	323.31	364
A0A0F6B2A1	A0A0F6B2A1	A0A0F6B2A1	ldcA	tr|A0A0F6B2A1|A0A0F6B2A1_SALT1 L,D-carboxypeptidase A OS=Salmonella typhimurium (strain 14028s / SGSC 2262) OX=588858 GN=ldcA PE=4 SV=1	10	10	0.582667	1	1.07109	0.42456	0.741621	1.11428	0.767629	0.934917	1.04033	64161960	56528980	48042980	68359020	57904970	49565000	47935000	48456010	61051990					43.4	33.351	0	99.271	73
A0A0F6B9A9	A0A0F6B9A9	A0A0F6B9A9	dapF	tr|A0A0F6B9A9|A0A0F6B9A9_SALT1 Diaminopimelate epimerase OS=Salmonella typhimurium (strain 14028s / SGSC 2262) OX=588858 GN=dapF PE=3 SV=1	5	5	0.277499	1	0.919511	0.666815	0.899499	0.97539	0.437102	0.737279	1.06077	22118000	20317990	24651010	23067010	22442010	25542990	23428020	23321000	26080000					28.8	30.336	0	90.581	36
A0A0F6B8T6	A0A0F6B8T6	A0A0F6B8T6	STM14_4557	tr|A0A0F6B8T6|A0A0F6B8T6_SALT1 Putative DNA-binding protein OS=Salmonella typhimurium (strain 14028s / SGSC 2262) OX=588858 GN=STM14_4557 PE=4 SV=1	7	7	0.125117	1	1.18327	0.652663	0.895251	1.07773	0.572876	0.838004	0.910803	14059010	13150000	11495010	15353000	9593199	10902000	12228990	9828699	10672010					68.2	11.761	0	19.047	50
A0A0F6B137	A0A0F6B137	A0A0F6B137	slyB	tr|A0A0F6B137|A0A0F6B137_SALT1 Putative outer membrane lipoprotein OS=Salmonella typhimurium (strain 14028s / SGSC 2262) OX=588858 GN=slyB PE=4 SV=1	11	11	0.262401	1	1.19246	0.738276	0.927712	1.04967	0.225415	0.531341	0.880256	1655000000	1441299000	1336000000	1142800000	1400400000	1358200000	1191299000	1023300000	1541700000					45.8	15.547	0	323.31	189
A0A0F6AYN4	A0A0F6AYN4	A0A0F6AYN4	sdhA	tr|A0A0F6AYN4|A0A0F6AYN4_SALT1 Succinate dehydrogenase flavoprotein subunit OS=Salmonella typhimurium (strain 14028s / SGSC 2262) OX=588858 GN=sdhA PE=3 SV=1	30	30	0.939242	1	0.980866	0.0248791	0.198675	0.480052	0.0249536	0.223704	0.489417	651300300	1152700000	841079500	472330000	330070000	474810000	752949600	721439900	1231799000					63.3	64.461	0	323.31	471
A0A0F6AZ11	A0A0F6AZ11	A0A0F6AZ11	moeA	tr|A0A0F6AZ11|A0A0F6AZ11_SALT1 Molybdopterin molybdenumtransferase OS=Salmonella typhimurium (strain 14028s / SGSC 2262) OX=588858 GN=moeA PE=3 SV=1	14	14	0.518107	1	1.11294	0.0953238	0.349131	1.27773	0.264059	0.572153	1.14807	301709900	222339900	219950000	293379900	282010000	269859800	206229900	189940000	273239900					55.9	44.342	0	265.21	163
A0A0F6AY77	A0A0F6AY77	A0A0F6AY77	fepE	tr|A0A0F6AY77|A0A0F6AY77_SALT1 Ferric enterobactin transport protein FepE OS=Salmonella typhimurium (strain 14028s / SGSC 2262) OX=588858 GN=fepE PE=4 SV=1	19	19	0.755898	1	0.979905	0.357607	0.682756	0.906436	0.479958	0.767859	0.925025	73127020	61970020	69552980	71046020	66093040	53129980	71737960	72284050	64599970					47.6	42.294	0	51.735	143
A0A0F6AZ54	A0A0F6AZ54	A0A0F6AZ54	rumB	tr|A0A0F6AZ54|A0A0F6AZ54_SALT1 23S rRNA (uracil(747)-C(5))-methyltransferase RlmC OS=Salmonella typhimurium (strain 14028s / SGSC 2262) OX=588858 GN=rumB PE=3 SV=1	11	11	0.863226	1	1.01595	0.898053	0.973752	1.01317	0.973715	0.99552	0.997261	18664000	18429010	16130000	19952010	17021010	16203010	20065990	15783010	16705990					40.7	42.206	0	42.347	77
A0A0F6B8W8	A0A0F6B8W8	A0A0F6B8W8	dsdA	tr|A0A0F6B8W8|A0A0F6B8W8_SALT1 D-serine dehydratase OS=Salmonella typhimurium (strain 14028s / SGSC 2262) OX=588858 GN=dsdA PE=3 SV=1	22	22	0.981514	1	1.00436	0.0142384	0.164676	0.494913	0.0329099	0.251556	0.492763	404049900	702440200	556839600	240549800	218650000	359530100	464560200	586810200	572220200					61.8	47.368	0	294.06	288
A0A0F6B689	A0A0F6B689	A0A0F6B689	mutH	tr|A0A0F6B689|A0A0F6B689_SALT1 DNA mismatch repair protein MutH OS=Salmonella typhimurium (strain 14028s / SGSC 2262) OX=588858 GN=mutH PE=3 SV=1	9	9	0.972017	1	1.00507	0.541635	0.830087	0.941206	0.65233	0.87915	0.93646	14757000	9918298	11000990	11982010	11385010	9693304	11254000	10658010	13222000					34.2	25.409	0	12.509	45
A0A0F6BB65	A0A0F6BB65	A0A0F6BB65	hsdM	tr|A0A0F6BB65|A0A0F6BB65_SALT1 DNA methylase M OS=Salmonella typhimurium (strain 14028s / SGSC 2262) OX=588858 GN=hsdM PE=4 SV=1	36	36	0.542388	1	1.05002	0.487251	0.798145	1.05677	0.835173	0.962742	1.00643	391990000	422790300	413060100	424200100	398310100	413020300	429820000	404259900	340309900					71.5	59.33	0	291.2	371
A0A0F6B246	A0A0F6B246	A0A0F6B246	galU	tr|A0A0F6B246|A0A0F6B246_SALT1 UTP--glucose-1-phosphate uridylyltransferase OS=Salmonella typhimurium (strain 14028s / SGSC 2262) OX=588858 GN=galU PE=3 SV=1	15	15	0.0665949	0.899592	1.07423	0.00775915	0.14372	1.24107	0.0170174	0.214602	1.15531	631419700	656640000	647010000	695780000	762429700	779790500	625230300	605519900	571600200					58.3	32.906	0	323.31	219
A0A0F6B1U1	A0A0F6B1U1	A0A0F6B1U1	fnr	tr|A0A0F6B1U1|A0A0F6B1U1_SALT1 Fumarate/nitrate reduction transcriptional regulator OS=Salmonella typhimurium (strain 14028s / SGSC 2262) OX=588858 GN=fnr PE=4 SV=1	7	7	0.569786	1	0.903961	0.910967	0.976045	1.01811	0.405655	0.705668	1.12627	43275990	47785980	60780980	48404980	58935030	62948020	63433990	62574960	42869010					25.2	27.883	0	51.029	52
A0A0F6B1H5	A0A0F6B1H5	A0A0F6B1H5	osmC	tr|A0A0F6B1H5|A0A0F6B1H5_SALT1 Putative envelope protein OS=Salmonella typhimurium (strain 14028s / SGSC 2262) OX=588858 GN=osmC PE=4 SV=1	8	8	0.521741	1	0.884981	0.0897521	0.342442	1.33371	0.0398485	0.274876	1.50705	211190100	184979900	137389900	283910000	269849900	239790000	194470100	162430100	245149900					57.3	15.102	0	195.51	100
A0A0F6B3K0	A0A0F6B3K0	A0A0F6B3K0	thiD	tr|A0A0F6B3K0|A0A0F6B3K0_SALT1 Phosphomethylpyrimidine kinase OS=Salmonella typhimurium (strain 14028s / SGSC 2262) OX=588858 GN=thiD PE=4 SV=1	4	4	0.0389176	0.72951	0.869684	0.973428	0.99255	1.00858	0.565524	0.833424	1.15971	1726400	1685200	1723399	1272099	2852701	2155001	1805499	2003699	2107001					19.5	28.543	0	5.1991	10
A0A0F6B3Z4	A0A0F6B3Z4	A0A0F6B3Z4	alkB	tr|A0A0F6B3Z4|A0A0F6B3Z4_SALT1 DNA repair system protein OS=Salmonella typhimurium (strain 14028s / SGSC 2262) OX=588858 GN=alkB PE=4 SV=1	2	2	0.179778	1	0.796375	0.280076	0.593605	0.697982	0.664723	0.882326	0.876449	1611499	1309901	1780999	798985	1828101	1732899	1724899	1785500	2416889					9.7	23.787	0.0031949	2.442	5
A0A0F6B751	A0A0F6B751	A0A0F6B751	yraP	tr|A0A0F6B751|A0A0F6B751_SALT1 Uncharacterized protein OS=Salmonella typhimurium (strain 14028s / SGSC 2262) OX=588858 GN=yraP PE=4 SV=1	11	11	0.0344133	0.697618	1.44989	0.0108415	0.156546	1.65756	0.0729745	0.326958	1.14324	323280100	285080100	278239900	357799800	329729800	324770000	177480100	188200100	251880000					68.6	20.097	0	124.03	130
A0A0F6B4X3	A0A0F6B4X3	A0A0F6B4X3	glyA	tr|A0A0F6B4X3|A0A0F6B4X3_SALT1 Serine hydroxymethyltransferase OS=Salmonella typhimurium (strain 14028s / SGSC 2262) OX=588858 GN=glyA PE=3 SV=1	31	31	0.653216	1	0.940589	0.771462	0.941902	1.03197	0.367199	0.670702	1.09715	833100300	996649800	747680300	938819500	877840100	994839600	750810400	989770500	1003901000					60.4	45.454	0	323.31	515
A0A0F6B6W7	A0A0F6B6W7	A0A0F6B6W7	ygiB	tr|A0A0F6B6W7|A0A0F6B6W7_SALT1 UPF0441 protein YgiB OS=Salmonella typhimurium (strain 14028s / SGSC 2262) OX=588858 GN=ygiB PE=3 SV=1	11	11	0.653862	1	1.11497	0.800617	0.955594	1.05718	0.631069	0.869895	0.948169	105610000	105740100	79084980	96071980	85391980	91765980	65842990	75490020	128190000					50.2	23.387	0	115.71	119
A0A0F6B026	A0A0F6B026	A0A0F6B026	yceD	tr|A0A0F6B026|A0A0F6B026_SALT1 Uncharacterized protein OS=Salmonella typhimurium (strain 14028s / SGSC 2262) OX=588858 GN=yceD PE=4 SV=1	5	5	0.404172	1	1.13304	0.982556	0.99391	0.997631	0.426359	0.724886	0.880491	168730000	115149900	122010100	136970100	113510000	104080000	128970100	104590000	120820000					28.9	19.188	0	42.498	113
A0A0F6B967	A0A0F6B967	A0A0F6B967	ilvE	tr|A0A0F6B967|A0A0F6B967_SALT1 Branched-chain-amino-acid aminotransferase OS=Salmonella typhimurium (strain 14028s / SGSC 2262) OX=588858 GN=ilvE PE=3 SV=1	9	9	0.977737	1	1.00433	0.192548	0.485321	1.31442	0.149744	0.428014	1.30876	267679900	279750000	214489900	424950000	284050000	298289900	230539900	215990100	318410200					35	34.052	0	57.171	101
A0A0F6B2C0	A0A0F6B2C0	A0A0F6B2C0	minE	tr|A0A0F6B2C0|A0A0F6B2C0_SALT1 Cell division topological specificity factor OS=Salmonella typhimurium (strain 14028s / SGSC 2262) OX=588858 GN=minE PE=3 SV=1	8	8	0.910591	1	0.982921	0.155442	0.4402	0.748809	0.228184	0.53127	0.76182	237139900	266029800	357690100	178010000	194920000	287540100	307160200	313099900	247080100					85.2	10.182	0	57.977	132
A0A0F6B875	A0A0F6B875	A0A0F6B875	STM14_4335	tr|A0A0F6B875|A0A0F6B875_SALT1 Putative inner membrane protein OS=Salmonella typhimurium (strain 14028s / SGSC 2262) OX=588858 GN=STM14_4335 PE=4 SV=1	8	8	0.876717	1	0.968797	0.0119603	0.162479	0.425463	0.00100114	0.0976327	0.439166	11439010	11091000	13539010	6052599	5068002	4742999	10585000	10055000	17748990					19.1	60.352	0	36.954	38
A0A0F6AYX2	A0A0F6AYX2	A0A0F6AYX2	ybhG	tr|A0A0F6AYX2|A0A0F6AYX2_SALT1 UPF0194 membrane protein YbhG OS=Salmonella typhimurium (strain 14028s / SGSC 2262) OX=588858 GN=ybhG PE=3 SV=1	16	16	0.941729	1	0.993826	0.310891	0.633916	1.10446	0.0425619	0.280459	1.11132	98203980	98222940	94770980	114160000	101520000	108259900	87856000	93065960	113900000					52.6	36.31	0	163.29	111
A0A0F6AXL5	A0A0F6AXL5	A0A0F6AXL5	sbcC	tr|A0A0F6AXL5|A0A0F6AXL5_SALT1 Nuclease SbcCD subunit C OS=Salmonella typhimurium (strain 14028s / SGSC 2262) OX=588858 GN=sbcC PE=3 SV=1	22	22	0.90748	1	0.983391	0.848074	0.961867	1.02907	0.527527	0.808035	1.04645	31010010	31693020	27972000	34704980	31446020	28865990	27607980	26356010	39727990					29	117.82	0	102.13	133
A0A0F6AWR3	A0A0F6AWR3	A0A0F6AWR3	ftsL	tr|A0A0F6AWR3|A0A0F6AWR3_SALT1 Cell division protein FtsL OS=Salmonella typhimurium (strain 14028s / SGSC 2262) OX=588858 GN=ftsL PE=3 SV=1	5	5	0.216988	1	0.830888	0.219036	0.51362	0.832861	0.989727	0.998019	1.00237	20600000	21734010	30505020	27889990	18825010	26199010	27247010	28914000	30222010					48.8	13.586	0	46.906	52
A0A0F6B9S6	A0A0F6B9S6	A0A0F6B9S6	ftsN	tr|A0A0F6B9S6|A0A0F6B9S6_SALT1 Cell division protein FtsN OS=Salmonella typhimurium (strain 14028s / SGSC 2262) OX=588858 GN=ftsN PE=3 SV=1	19	19	0.814965	1	0.971826	0.190673	0.482367	0.877648	0.405756	0.705211	0.903091	139520000	150269900	109510000	131629900	109290000	117549900	124690000	130720000	153470100					62.3	36.302	0	281.72	169
A0A0F6B3X5	A0A0F6B3X5	A0A0F6B3X5	narP	tr|A0A0F6B3X5|A0A0F6B3X5_SALT1 Transcriptional regulator NarP OS=Salmonella typhimurium (strain 14028s / SGSC 2262) OX=588858 GN=narP PE=4 SV=1	7	7	0.998221	0.999326	1.00034	0.0885561	0.341172	0.771174	0.124437	0.388832	0.77091	31191000	21669000	29321010	19973990	24056000	18896000	27162990	31555000	23097010					32.1	23.776	0	29.267	64
A0A0F6B6Z2	A0A0F6B6Z2	A0A0F6B6Z2	rpsU	tr|A0A0F6B6Z2|A0A0F6B6Z2_SALT1 30S ribosomal protein S21 OS=Salmonella typhimurium (strain 14028s / SGSC 2262) OX=588858 GN=rpsU PE=3 SV=1	13	13	0.872363	1	1.00989	0.127959	0.403242	0.784578	0.111948	0.380627	0.776898	3485700000	3319601000	3073101000	2115100000	2478899000	3180202000	3541600000	3048300000	3197998000					59.2	8.4999	0	143.24	527
A0A0F6B2T2	A0A0F6B2T2	A0A0F6B2T2	sdiA	tr|A0A0F6B2T2|A0A0F6B2T2_SALT1 DNA-binding transcriptional activator SdiA OS=Salmonella typhimurium (strain 14028s / SGSC 2262) OX=588858 GN=sdiA PE=4 SV=1	8	8	0.43765	1	0.757876	0.0274143	0.205118	0.309714	0.0145759	0.209778	0.408661	23239010	15323010	21019010	10908000	7927100	5907498	25222990	15631010	43611010					34.2	28.145	0	12.39	19
A0A0F6AW63	A0A0F6AW63	A0A0F6AW63	STM14_5574	tr|A0A0F6AW63|A0A0F6AW63_SALT1 Putative cytoplasmic protein OS=Salmonella typhimurium (strain 14028s / SGSC 2262) OX=588858 GN=STM14_5574 PE=4 SV=1	18	18	0.192539	1	1.19793	0.110435	0.373944	1.22284	0.811879	0.954395	1.02079	149709900	117080000	135280000	146950000	131180000	130840000	100590000	102800000	133390000					62.3	35.321	0	119.18	158
A0A0F6AYX4	A0A0F6AYX4	A0A0F6AYX4	rhlE	tr|A0A0F6AYX4|A0A0F6AYX4_SALT1 ATP-dependent RNA helicase RhlE OS=Salmonella typhimurium (strain 14028s / SGSC 2262) OX=588858 GN=rhlE PE=3 SV=1	24	24	0.629132	1	1.04454	0.864332	0.964272	0.981895	0.611788	0.862744	0.940031	179150100	146899900	144450000	151730000	167769900	124050000	163910000	144239900	141090000					65	50.051	0	130.94	211
A0A0F6AWC9	A0A0F6AWC9	A0A0F6AWC9	dnaK	tr|A0A0F6AWC9|A0A0F6AWC9_SALT1 Chaperone protein DnaK OS=Salmonella typhimurium (strain 14028s / SGSC 2262) OX=588858 GN=dnaK PE=2 SV=1	76	76	0.34215	1	1.15604	0.395535	0.716286	1.13642	0.818224	0.953486	0.983031	7530491000	7959791000	6726804000	7045794000	6800000000	7994594000	7834899000	6547008000	5087899000					89.2	69.257	0	323.31	2216
A0A0F6BA77	A0A0F6BA77	A0A0F6BA77	ubiC	tr|A0A0F6BA77|A0A0F6BA77_SALT1 Chorismate pyruvate-lyase OS=Salmonella typhimurium (strain 14028s / SGSC 2262) OX=588858 GN=ubiC PE=3 SV=1	7	7	0.494726	1	1.0741	0.000160031	0.04625	1.52992	0.0172442	0.214926	1.42437	42503990	33546980	45055010	57035020	57350020	56757000	39642000	36041010	36285990					59.4	18.719	0	73.274	72
A0A0F6AYI9	A0A0F6AYI9	A0A0F6AYI9	STM14_0807	tr|A0A0F6AYI9|A0A0F6AYI9_SALT1 Putative transcriptional regulator OS=Salmonella typhimurium (strain 14028s / SGSC 2262) OX=588858 GN=STM14_0807 PE=3 SV=1	2	2	0.052899	0.818575	0.809453	0.198102	0.48838	0.802808	0.950595	0.996343	0.991791	1743401	1604800	1724999	1872500	1915201	1312900	1897501	1989401	2410615					10.4	33.402	0.0021406	2.582	5
A0A0F6AXX1	A0A0F6AXX1	A0A0F6AXX1	hemH	tr|A0A0F6AXX1|A0A0F6AXX1_SALT1 Ferrochelatase OS=Salmonella typhimurium (strain 14028s / SGSC 2262) OX=588858 GN=hemH PE=3 SV=1	16	16	0.38912	1	1.11593	0.0179274	0.182429	1.29739	0.209174	0.514135	1.16261	48895020	36519980	48610970	54454980	49248990	50862990	36025000	39111990	44331030					49.1	35.914	0	44.424	118
A0A0F6B047	A0A0F6B047	A0A0F6B047	ycfP	tr|A0A0F6B047|A0A0F6B047_SALT1 UPF0227 protein YcfP OS=Salmonella typhimurium (strain 14028s / SGSC 2262) OX=588858 GN=ycfP PE=3 SV=1	12	12	0.939527	1	0.991124	0.00813949	0.145448	1.28517	0.0597194	0.308221	1.29668	116900000	83793970	105920000	127650000	133140000	133100100	104969900	109400000	92798000					70.6	21.077	0	84.517	115
A0A0F6B3Y6	A0A0F6B3Y6	A0A0F6B3Y6	napH	tr|A0A0F6B3Y6|A0A0F6B3Y6_SALT1 Quinol dehydrogenase membrane component OS=Salmonella typhimurium (strain 14028s / SGSC 2262) OX=588858 GN=napH PE=4 SV=1	4	4	0.821077	1	0.927668	0.0201278	0.187481	1.82017	0.0765189	0.332059	1.96209	18124990	7922605	7944999	21834010	22107010	17854010	8607101	14114000	11764000					12.1	32.297	0	6.9439	19
A0A0F6B4D5	A0A0F6B4D5	A0A0F6B4D5	fadJ	tr|A0A0F6B4D5|A0A0F6B4D5_SALT1 Fatty acid oxidation complex subunit alpha OS=Salmonella typhimurium (strain 14028s / SGSC 2262) OX=588858 GN=fadJ PE=3 SV=1	10	10	0.615607	1	1.12983	0.169255	0.45988	0.740133	0.0711176	0.321622	0.655084	6869996	11520990	10107990	7059502	5837400	5457701	6435797	7715100	11172000					17.1	77.254	0	13.724	27
A0A0F6B1G6	A0A0F6B1G6	A0A0F6B1G6	STM14_1877	tr|A0A0F6B1G6|A0A0F6B1G6_SALT1 Putative coiled-coil protein OS=Salmonella typhimurium (strain 14028s / SGSC 2262) OX=588858 GN=STM14_1877 PE=4 SV=1	11	11	0.290811	1	0.872282	0.217335	0.513759	0.865019	0.937521	0.994219	0.991674	13015010	10753000	14086000	13774000	11183000	12481010	12998000	13610990	16789000					22.7	55.726	0	67.206	52
A0A0F6B202	A0A0F6B202	A0A0F6B202	cysB	tr|A0A0F6B202|A0A0F6B202_SALT1 Transcriptional regulator CysB OS=Salmonella typhimurium (strain 14028s / SGSC 2262) OX=588858 GN=cysB PE=3 SV=1	14	14	0.45266	1	0.922547	0.326858	0.654559	0.941402	0.846368	0.966766	1.02044	61016000	65080020	81974050	75904040	66955020	68058020	73771020	70347000	79886040					54.3	36.013	0	93.102	132
A0A0F6AYJ0	A0A0F6AYJ0	A0A0F6AYJ0	fur	tr|A0A0F6AYJ0|A0A0F6AYJ0_SALT1 Ferric uptake regulation protein OS=Salmonella typhimurium (strain 14028s / SGSC 2262) OX=588858 GN=fur PE=3 SV=1	11	11	0.924542	1	0.993091	0.0569378	0.274319	0.799466	0.0134891	0.208842	0.805028	392239900	399319800	384400200	341759900	287600200	319580100	382270200	357710000	449560000					64	17.011	0	131.52	165
A0A0F6B6Z9	A0A0F6B6Z9	A0A0F6B6Z9	aer	tr|A0A0F6B6Z9|A0A0F6B6Z9_SALT1 Aerotaxis sensor receptor OS=Salmonella typhimurium (strain 14028s / SGSC 2262) OX=588858 GN=aer PE=4 SV=1	24	23	0.860347	1	1.03151	0.00187614	0.0858857	0.243474	0.000162203	0.0846667	0.236036	88943940	86091040	82659010	24441020	17144000	19863990	74821030	67103980	114860000					50.2	55.063	0	223.23	143
A0A0F6B5N8	A0A0F6B5N8	A0A0F6B5N8	ygaD	tr|A0A0F6B5N8|A0A0F6B5N8_SALT1 Competence damage-inducible protein A OS=Salmonella typhimurium (strain 14028s / SGSC 2262) OX=588858 GN=ygaD PE=3 SV=1	6	6	0.150477	1	1.15471	0.2179	0.514138	1.15871	0.973262	0.995355	1.00346	34652990	40393990	41019010	38171010	33920980	44807010	30973990	31972000	37657980					40	17.554	0	79.293	51
A0A0F6AX43	A0A0F6AX43	A0A0F6AX43	yaeQ	tr|A0A0F6AX43|A0A0F6AX43_SALT1 Putative cytoplasmic protein OS=Salmonella typhimurium (strain 14028s / SGSC 2262) OX=588858 GN=yaeQ PE=4 SV=1	7	7	0.100679	0.994358	1.06744	0.959148	0.991103	0.994117	0.559052	0.830057	0.931306	36155980	33887000	37464020	26878990	37434020	36849000	33544980	34063980	33026990					40.3	20.835	0	44.991	52
A0A0F6B7C0	A0A0F6B7C0	A0A0F6B7C0	gltD	tr|A0A0F6B7C0|A0A0F6B7C0_SALT1 Glutamate synthase subunit beta OS=Salmonella typhimurium (strain 14028s / SGSC 2262) OX=588858 GN=gltD PE=4 SV=1	23	23	0.810507	1	1.01884	0.103152	0.364899	0.80717	0.0927187	0.358771	0.792242	60756000	67390980	55612970	57470020	46492030	42376010	56697000	65840990	57675000					55.7	52.2	0	148.08	171
A0A0F6B9G9	A0A0F6B9G9	A0A0F6B9G9	yihI	tr|A0A0F6B9G9|A0A0F6B9G9_SALT1 Der GTPase-activating protein YihI OS=Salmonella typhimurium (strain 14028s / SGSC 2262) OX=588858 GN=yihI PE=3 SV=1	13	13	0.213169	1	1.38041	0.257094	0.565529	0.901568	0.112548	0.37867	0.653115	299650000	275829900	155260100	151380000	144100000	163890000	180559900	147790000	182820000					62.6	19.213	0	221.78	153
A0A0F6B5K2	A0A0F6B5K2	A0A0F6B5K2	stpA	tr|A0A0F6B5K2|A0A0F6B5K2_SALT1 DNA-binding protein OS=Salmonella typhimurium (strain 14028s / SGSC 2262) OX=588858 GN=stpA PE=3 SV=1	16	15	0.610894	1	1.11927	0.365243	0.6928	0.836375	0.0930145	0.359025	0.747249	1547500000	1646699000	1118700000	992480300	1010101000	1186501000	1249200000	957800400	1699200000					82.7	15.488	0	139.33	298
A0A0F6B6X6;REV__A0A0F6B7Q1	A0A0F6B6X6	A0A0F6B6X6	yqiC	tr|A0A0F6B6X6|A0A0F6B6X6_SALT1 Putative cytoplasmic protein OS=Salmonella typhimurium (strain 14028s / SGSC 2262) OX=588858 GN=yqiC PE=4 SV=1	11	11	0.210285	1	1.61182	0.889064	0.970415	1.05017	0.0622208	0.311768	0.651542	268230000	207880000	188930000	111340000	151550000	172680000	77649950	147670100	219400000					61.3	16.17	0	46.782	209
A0A0F6B6Y4	A0A0F6B6Y4	A0A0F6B6Y4	ygiF	tr|A0A0F6B6Y4|A0A0F6B6Y4_SALT1 Putative cytoplasmic protein OS=Salmonella typhimurium (strain 14028s / SGSC 2262) OX=588858 GN=ygiF PE=4 SV=1	18	18	0.277518	1	0.888983	0.500126	0.804238	1.08063	0.17411	0.46942	1.21558	83672970	66340960	83384960	84562980	112439900	87438970	90440020	78258010	93086020					42	48.554	0	142.63	119
A0A0F6B242	A0A0F6B242	A0A0F6B242	tdk_2	tr|A0A0F6B242|A0A0F6B242_SALT1 Thymidine kinase OS=Salmonella typhimurium (strain 14028s / SGSC 2262) OX=588858 GN=tdk_2 PE=3 SV=1	13	13	0.849426	1	1.02574	0.0462914	0.260673	1.17425	0.374931	0.677259	1.14478	318879900	207339900	252630000	267870000	322550100	290030100	241730100	250140100	255960000					71.2	23.404	0	147.99	95
A0A0F6AWA7	A0A0F6AWA7	A0A0F6AWA7	traG	tr|A0A0F6AWA7|A0A0F6AWA7_SALT1 Conjugative transfer: assembly abd aggregate stability OS=Salmonella typhimurium (strain 14028s / SGSC 2262) OX=588858 GN=traG PE=4 SV=1	4	4	0.494336	1	1.22441	0.112866	0.374665	0.304083	0.0607056	0.307098	0.24835	5138098	5208798	3946201	854632	572796	3304700	2505200	3805100	6035699					5.5	102.69	0	3.907	10
A0A0F6AX23	A0A0F6AX23	A0A0F6AX23	frr	tr|A0A0F6AX23|A0A0F6AX23_SALT1 Ribosome-recycling factor OS=Salmonella typhimurium (strain 14028s / SGSC 2262) OX=588858 GN=frr PE=3 SV=1	27	27	0.748901	1	1.07409	0.566525	0.849782	0.903214	0.313326	0.617262	0.840912	1879099000	1872500000	1231099000	1488001000	1238599000	1397600000	1372801000	1240000000	2053601000					81.6	20.555	0	323.31	528
A0A0F6B471	A0A0F6B471	A0A0F6B471	lrhA	tr|A0A0F6B471|A0A0F6B471_SALT1 NADH dehydrogenase transcriptional repressor OS=Salmonella typhimurium (strain 14028s / SGSC 2262) OX=588858 GN=lrhA PE=3 SV=1	8	8	0.99408	1	1.00105	0.237403	0.538059	0.773326	0.225824	0.531713	0.772513	16641010	12641010	16417000	9277899	15751990	10894010	13791000	13573990	18389990					32.7	34.428	0	43.582	35
A0A0F6B7C9	A0A0F6B7C9	A0A0F6B7C9	nanA	tr|A0A0F6B7C9|A0A0F6B7C9_SALT1 N-acetylneuraminate lyase OS=Salmonella typhimurium (strain 14028s / SGSC 2262) OX=588858 GN=nanA PE=3 SV=1	17	17	0.863593	1	0.911222	0.110206	0.374116	0.364886	0.0589659	0.307908	0.400436	238700000	395639800	590040300	131370000	112949900	241130000	213090000	366200200	943799900					61.3	32.455	0	323.31	123
A0A0F6AZ70	A0A0F6AZ70	A0A0F6AZ70	ltaA	tr|A0A0F6AZ70|A0A0F6AZ70_SALT1 L-threonine aldolase OS=Salmonella typhimurium (strain 14028s / SGSC 2262) OX=588858 GN=ltaA PE=4 SV=1	18	18	0.651916	1	0.94603	0.0510678	0.267043	1.25045	0.0638955	0.312213	1.32179	36659010	42784020	51124030	51502030	61621000	58346990	40785990	46075020	50395980					56.2	36.353	0	38.852	110
A0A0F6B2K6	A0A0F6B2K6	A0A0F6B2K6	yebG	tr|A0A0F6B2K6|A0A0F6B2K6_SALT1 DNA damage-inducible protein YebG OS=Salmonella typhimurium (strain 14028s / SGSC 2262) OX=588858 GN=yebG PE=4 SV=1	4	4	0.817346	1	1.03922	0.577009	0.859868	1.09478	0.755669	0.928656	1.05346	13698000	9687898	13661000	15002990	13462010	10494000	10047000	11206000	14347010					54.2	10.731	0	7.9982	33
A0A0F6B0W4	A0A0F6B0W4	A0A0F6B0W4	sufB	tr|A0A0F6B0W4|A0A0F6B0W4_SALT1 Cysteine desulfurase activator complex subunit SufB OS=Salmonella typhimurium (strain 14028s / SGSC 2262) OX=588858 GN=sufB PE=4 SV=1	15	15	0.174983	1	1.12702	0.0438106	0.253851	1.29758	0.0653275	0.311748	1.15133	40322010	39102010	40953980	51344030	44728000	42911020	40410010	35355980	31570990					44.8	54.789	0	182.43	123
A0A0F6B8P4	A0A0F6B8P4	A0A0F6B8P4	spoU	tr|A0A0F6B8P4|A0A0F6B8P4_SALT1 tRNA (guanosine(18)-2-O)-methyltransferase OS=Salmonella typhimurium (strain 14028s / SGSC 2262) OX=588858 GN=spoU PE=3 SV=1	8	8	0.703054	1	1.03083	0.719548	0.920624	0.929551	0.598343	0.852792	0.901753	22909000	20917000	23368990	14835010	27460990	20155990	24170990	19262010	21957990					45.9	25.533	0	38.141	44
A0A0F6B7R2	A0A0F6B7R2	A0A0F6B7R2	prkB	tr|A0A0F6B7R2|A0A0F6B7R2_SALT1 Phosphoribulokinase OS=Salmonella typhimurium (strain 14028s / SGSC 2262) OX=588858 GN=prkB PE=3 SV=1	7	7	0.379378	1	0.931285	0.183577	0.475017	1.07336	0.144078	0.421343	1.15256	29260980	33713000	37041010	36906000	36739990	41259020	34357020	35472000	37121020					33.2	32.412	0	77.016	60
A0A0F6B7Z5	A0A0F6B7Z5	A0A0F6B7Z5	glgP	tr|A0A0F6B7Z5|A0A0F6B7Z5_SALT1 Alpha-1,4 glucan phosphorylase OS=Salmonella typhimurium (strain 14028s / SGSC 2262) OX=588858 GN=glgP PE=3 SV=1	31	31	0.634103	1	0.929879	0.409554	0.726376	1.10896	0.163801	0.45376	1.19258	80849950	84418990	109580000	103890000	103930000	117490000	79248980	110160000	106550000					38.8	93.342	0	170.93	236
A0A0F6AXF0	A0A0F6AXF0	A0A0F6AXF0	STM14_0402	tr|A0A0F6AXF0|A0A0F6AXF0_SALT1 Putative inner membrane protein OS=Salmonella typhimurium (strain 14028s / SGSC 2262) OX=588858 GN=STM14_0402 PE=4 SV=1	5	5	0.341462	1	0.77483	0.161776	0.449001	0.757479	0.925097	0.990791	0.977607	3827198	4433602	7428701	4956999	4073303	5832802	5243400	6405399	8068103					40.1	18.488	0	10.459	25
A0A0F6B1E9	A0A0F6B1E9	A0A0F6B1E9	STM14_1859	tr|A0A0F6B1E9|A0A0F6B1E9_SALT1 Putative hydrolase OS=Salmonella typhimurium (strain 14028s / SGSC 2262) OX=588858 GN=STM14_1859 PE=4 SV=1	10	10	0.333616	1	1.1067	0.00129633	0.0954286	2.41282	0.000840334	0.0934286	2.18019	17576010	20523010	19094010	46597990	36154020	42365980	16521010	15316000	20080990					31.4	40.281	0	63.628	74
A0A0F6AXT3	A0A0F6AXT3	A0A0F6AXT3	ybaV	tr|A0A0F6AXT3|A0A0F6AXT3_SALT1 Putative DNA uptake protein OS=Salmonella typhimurium (strain 14028s / SGSC 2262) OX=588858 GN=ybaV PE=4 SV=1	3	3	0.267344	1	1.31364	0.555105	0.840551	0.843075	0.0520067	0.2972	0.641786	8166101	8554497	8039100	6510498	3856698	5912304	4535299	5856601	9326896					26.6	12.767	0	3.0286	14
A0A0F6B5R0	A0A0F6B5R0	A0A0F6B5R0	hycH	tr|A0A0F6B5R0|A0A0F6B5R0_SALT1 Hydrogenase 3 large subunit processing protein OS=Salmonella typhimurium (strain 14028s / SGSC 2262) OX=588858 GN=hycH PE=4 SV=1	2	2	0.947663	1	0.958406	0.130651	0.409642	2.09089	0.338088	0.640368	2.18163	3249749	702950	436410	4696786	1420200	1551899	1164645	979316	992898					16.9	15.595	0	3.1538	3
A0A0F6B5B3	A0A0F6B5B3	A0A0F6B5B3	corE	tr|A0A0F6B5B3|A0A0F6B5B3_SALT1 Uncharacterized protein OS=Salmonella typhimurium (strain 14028s / SGSC 2262) OX=588858 GN=corE PE=4 SV=1	1	1	0.901901	1	0.969804	0.507302	0.808353	1.18389	0.459778	0.754801	1.22075	7961497	4368800	5695199	8742394	8144602	5061098	5062403	5224502	8211300					5.7	29.257	0	3.0629	12
A0A0F6B9R7	A0A0F6B9R7	A0A0F6B9R7	glpK	tr|A0A0F6B9R7|A0A0F6B9R7_SALT1 Glycerol kinase OS=Salmonella typhimurium (strain 14028s / SGSC 2262) OX=588858 GN=glpK PE=3 SV=1	35	35	0.752481	1	1.08883	0.0941611	0.349671	0.537954	0.0190702	0.213761	0.494065	2497098000	3363900000	3228500000	1576699000	1096500000	1891799000	2176999000	2190099000	4406306000					68.1	56.051	0	323.31	886
A0A0F6B3U1	A0A0F6B3U1	A0A0F6B3U1	rtn	tr|A0A0F6B3U1|A0A0F6B3U1_SALT1 Uncharacterized protein OS=Salmonella typhimurium (strain 14028s / SGSC 2262) OX=588858 GN=rtn PE=4 SV=1	3	3	0.618768	1	1.08144	0.563181	0.848572	1.09856	0.937988	0.993871	1.01583	3830199	2441899	3274301	3845299	3420302	2440802	2856800	2620400	3234499					5.8	58.371	0	4.1589	20
A0A0F6B1S6	A0A0F6B1S6	A0A0F6B1S6	hslJ	tr|A0A0F6B1S6|A0A0F6B1S6_SALT1 Heat-inducible protein OS=Salmonella typhimurium (strain 14028s / SGSC 2262) OX=588858 GN=hslJ PE=4 SV=1	6	6	0.727592	1	0.927383	0.822504	0.957443	1.03643	0.589615	0.849013	1.11758	21513000	28503000	16097000	23157000	20785010	28625010	18422990	24892010	26985990					64.7	14.667	0	21.517	23
A0A0F6AZU7	A0A0F6AZU7	A0A0F6AZU7	putP	tr|A0A0F6AZU7|A0A0F6AZU7_SALT1 Sodium/proline symporter OS=Salmonella typhimurium (strain 14028s / SGSC 2262) OX=588858 GN=putP PE=3 SV=1	6	6	0.94103	1	1.01429	0.0663764	0.298914	0.621058	0.0013896	0.121377	0.612308	17082010	17593010	17580010	11344010	11334010	9433197	14186010	14506000	24603990					14.1	54.317	0	14.279	33
A0A0F6B7S0	A0A0F6B7S0	A0A0F6B7S0	yhfG	tr|A0A0F6B7S0|A0A0F6B7S0_SALT1 Uncharacterized protein OS=Salmonella typhimurium (strain 14028s / SGSC 2262) OX=588858 GN=yhfG PE=4 SV=1	1	1	0.709595	1	0.863682	0.890487	0.971081	0.940988	0.821578	0.954266	1.08951	1048622	1830401	919680	1504900	759750	1996700	877000	1277499	2445563					14.5	6.7987	0.0073094	1.9968	11
A0A0F6BAI0	A0A0F6BAI0	A0A0F6BAI0	phoN	tr|A0A0F6BAI0|A0A0F6BAI0_SALT1 Acid phosphatase OS=Salmonella typhimurium (strain 14028s / SGSC 2262) OX=588858 GN=phoN PE=3 SV=1	14	14	0.00346662	0.2196	1.52015	0.00151327	0.0994909	1.96659	0.0236138	0.224587	1.29368	277849900	253390000	250529900	353640200	364409800	296339800	176820100	152669900	186000100					47.6	28.382	0	247.97	185
A0A0F6B1H1	A0A0F6B1H1	A0A0F6B1H1	STM14_1882	tr|A0A0F6B1H1|A0A0F6B1H1_SALT1 Putative glycosyl hydrolase OS=Salmonella typhimurium (strain 14028s / SGSC 2262) OX=588858 GN=STM14_1882 PE=4 SV=1	26	26	0.273942	1	0.88193	0.132006	0.411117	1.22953	0.0289981	0.246528	1.39414	40076000	37596000	32457000	55218010	54983010	43646020	41986980	36073000	47068990					38.5	95.028	0	69.196	131
A0A0F6AX41	A0A0F6AX41	A0A0F6AX41	rof	tr|A0A0F6AX41|A0A0F6AX41_SALT1 Rho-binding antiterminator OS=Salmonella typhimurium (strain 14028s / SGSC 2262) OX=588858 GN=rof PE=4 SV=1	4	4	0.0698652	0.891907	1.69	0.662192	0.897734	1.11579	0.0141642	0.211004	0.660231	96803050	100130000	106110000	56004020	67712030	78057030	39658980	66725000	80522990					57	9.6129	0	26.191	60
A0A0F6B5B6	A0A0F6B5B6	A0A0F6B5B6	grpE	tr|A0A0F6B5B6|A0A0F6B5B6_SALT1 Protein GrpE OS=Salmonella typhimurium (strain 14028s / SGSC 2262) OX=588858 GN=grpE PE=3 SV=1	20	20	0.38667	1	1.18647	0.134129	0.411949	1.17658	0.961087	0.995599	0.991663	1374800000	1045600000	797150100	1090300000	1057800000	968920300	874069400	772570400	1016000000					91.3	21.841	0	323.31	212
A0A0F6AY24	A0A0F6AY24	A0A0F6AY24	STM14_0629	tr|A0A0F6AY24|A0A0F6AY24_SALT1 Putative inner membrane protein OS=Salmonella typhimurium (strain 14028s / SGSC 2262) OX=588858 GN=STM14_0629 PE=4 SV=1	2	2	0.110495	1	1.51987	0.919229	0.981568	1.02905	0.0986737	0.364817	0.677062	4851602	5548901	4754199	3886098	2411501	4238901	4919303	2850601	2599600					22.1	15.296	0	10.371	11
A0A0F6B7T5	A0A0F6B7T5	A0A0F6B7T5	trpS	tr|A0A0F6B7T5|A0A0F6B7T5_SALT1 Tryptophan--tRNA ligase OS=Salmonella typhimurium (strain 14028s / SGSC 2262) OX=588858 GN=trpS PE=3 SV=1	21	21	0.439617	1	1.08497	0.189878	0.482394	0.900283	0.0926874	0.358967	0.829776	555909900	664269600	721259600	520349800	510230100	573140100	661449500	574019800	549240100					60.5	37.4	0	323.31	240
A0A0F6AYC6	A0A0F6AYC6	A0A0F6AYC6	tatE	tr|A0A0F6AYC6|A0A0F6AYC6_SALT1 Probable Sec-independent protein translocase protein TatE OS=Salmonella typhimurium (strain 14028s / SGSC 2262) OX=588858 GN=tatE PE=3 SV=1	5	5	0.564467	1	1.13598	0.995664	0.998469	1.00114	0.433108	0.732057	0.881297	38360020	32963000	26342000	24224000	33704000	27925000	20529010	36851980	30034010					47.8	7.0843	0	7.8506	36
A0A0F6B232	A0A0F6B232	A0A0F6B232	cls	tr|A0A0F6B232|A0A0F6B232_SALT1 Cardiolipin synthase A OS=Salmonella typhimurium (strain 14028s / SGSC 2262) OX=588858 GN=cls PE=3 SV=1	9	9	0.84031	1	0.933968	0.697067	0.91048	0.890109	0.875985	0.976895	0.95304	3566999	4149101	7611196	3287500	5849498	5070602	5126298	7570401	3562799					21.4	54.734	0	19.751	35
A0A0F6B8F8	A0A0F6B8F8	A0A0F6B8F8	ysaA	tr|A0A0F6B8F8|A0A0F6B8F8_SALT1 Putative oxidoreductase OS=Salmonella typhimurium (strain 14028s / SGSC 2262) OX=588858 GN=ysaA PE=4 SV=1	2	2	0.307624	1	0.831994	0.0356981	0.230136	1.52077	0.00272507	0.147297	1.82786	2987501	2620400	2214399	4644700	5005601	4553498	2397099	3652298	3438101					33.1	16.89	0	31.207	11
A0A0F6B2K7	A0A0F6B2K7	A0A0F6B2K7	purT	tr|A0A0F6B2K7|A0A0F6B2K7_SALT1 Formate-dependent phosphoribosylglycinamide formyltransferase OS=Salmonella typhimurium (strain 14028s / SGSC 2262) OX=588858 GN=purT PE=3 SV=1	13	13	0.290633	1	1.08589	0.105599	0.367454	1.23828	0.244355	0.54732	1.14033	19827990	17339010	17831010	24543010	20347000	18202990	18715990	16363000	15633010					46.2	42.179	0	34.498	62
A0A0F6AX64	A0A0F6AX64	A0A0F6AX64	dnaQ	tr|A0A0F6AX64|A0A0F6AX64_SALT1 DNA polymerase III subunit epsilon OS=Salmonella typhimurium (strain 14028s / SGSC 2262) OX=588858 GN=dnaQ PE=4 SV=1	6	6	0.677868	1	0.952529	0.994719	0.998529	1.00077	0.736993	0.921088	1.05064	15632000	12967000	11185000	16528000	11843010	13432990	15217000	13010000	13251000					27.2	27.225	0	6.0624	23
A0A0F6B4W4	A0A0F6B4W4	A0A0F6B4W4	suhB	tr|A0A0F6B4W4|A0A0F6B4W4_SALT1 Inositol-1-monophosphatase OS=Salmonella typhimurium (strain 14028s / SGSC 2262) OX=588858 GN=suhB PE=3 SV=1	24	24	0.410214	1	0.913096	0.476105	0.786951	0.930565	0.816969	0.954378	1.01913	672440300	563569700	678120100	702940000	648609900	596619900	778470000	724500400	598519900					71.9	29.158	0	302.56	270
A0A0F6B1J1	A0A0F6B1J1	A0A0F6B1J1	narZ	tr|A0A0F6B1J1|A0A0F6B1J1_SALT1 Nitrate reductase 2 alpha subunit OS=Salmonella typhimurium (strain 14028s / SGSC 2262) OX=588858 GN=narZ PE=3 SV=1	19	5	0.212216	1	1.52956	0.775698	0.942422	1.08309	0.244486	0.54725	0.708104	1543100	2826400	1588752	1098800	1845693	1213099	1114199	931739	1865199					16.5	140.11	0	12.494	9
A0A0F6BB16	A0A0F6BB16	A0A0F6BB16	STM14_5387	tr|A0A0F6BB16|A0A0F6BB16_SALT1 Putative restriction endonuclease OS=Salmonella typhimurium (strain 14028s / SGSC 2262) OX=588858 GN=STM14_5387 PE=4 SV=1	11	11	0.489407	1	1.08767	0.237657	0.537908	1.09748	0.936067	0.99342	1.00902	21367000	20234010	27701980	21435010	23254010	24684010	21088990	23033000	19162010					39.2	37.261	0	74.82	68
A0A0F6B1R6	A0A0F6B1R6	A0A0F6B1R6	STM14_1982	tr|A0A0F6B1R6|A0A0F6B1R6_SALT1 Putative SAM-dependent methyltransferase OS=Salmonella typhimurium (strain 14028s / SGSC 2262) OX=588858 GN=STM14_1982 PE=4 SV=1	11	11	0.72835	1	0.979863	0.804242	0.956995	0.972257	0.939622	0.993405	0.992238	80081980	85977980	85478040	99546990	79638970	72522010	91716010	77699030	87784940					55.9	24.369	0	56.862	99
A0A0F6BAM0	A0A0F6BAM0	A0A0F6BAM0	yjeF	tr|A0A0F6BAM0|A0A0F6BAM0_SALT1 Multifunctional fusion protein OS=Salmonella typhimurium (strain 14028s / SGSC 2262) OX=588858 GN=yjeF PE=3 SV=1	10	10	0.429291	1	1.22946	0.0932214	0.348453	1.32071	0.757595	0.930229	1.07423	21143990	15337010	10316000	17100990	17087990	14191000	12983010	9806296	14139010					26.2	54.278	0	36.065	47
A0A0F6B6Y7	A0A0F6B6Y7	A0A0F6B6Y7	uppP	tr|A0A0F6B6Y7|A0A0F6B6Y7_SALT1 Undecaprenyl-diphosphatase OS=Salmonella typhimurium (strain 14028s / SGSC 2262) OX=588858 GN=uppP PE=3 SV=1	3	3	0.214571	1	1.08181	0.0888902	0.341871	0.774151	0.042691	0.280101	0.715606	14922010	13465000	13249000	12205010	8496304	9407404	12563000	12135000	13792010					11.7	29.923	0	5.3861	20
A0A0F6B215	A0A0F6B215	A0A0F6B215	trpE	tr|A0A0F6B215|A0A0F6B215_SALT1 Anthranilate synthase component 1 OS=Salmonella typhimurium (strain 14028s / SGSC 2262) OX=588858 GN=trpE PE=3 SV=1	6	6	0.925057	1	0.964226	0.938306	0.988015	0.971416	0.983847	0.99594	1.00746	16192000	38349010	21988990	16389000	23096000	36885020	16866000	40885980	22087000					14.6	57.087	0	7.601	27
A0A0F6AXT1	A0A0F6AXT1	A0A0F6AXT1	cypD	tr|A0A0F6AXT1|A0A0F6AXT1_SALT1 Peptidylprolyl isomerase OS=Salmonella typhimurium (strain 14028s / SGSC 2262) OX=588858 GN=cypD PE=4 SV=1	42	42	0.20051	1	1.09784	0.639658	0.890531	1.0501	0.674362	0.888137	0.956513	1487100000	1359700000	1273801000	1532199000	1299101000	1132400000	1294900000	1149900000	1307300000					73.2	68.128	0	323.31	556
A0A0F6B2D8	A0A0F6B2D8	A0A0F6B2D8	manY	tr|A0A0F6B2D8|A0A0F6B2D8_SALT1 Mannose-specific enzyme IIC OS=Salmonella typhimurium (strain 14028s / SGSC 2262) OX=588858 GN=manY PE=4 SV=1	2	2	0.866907	1	0.947706	0.194782	0.486032	1.48198	0.0642526	0.312095	1.56375	51047980	45363000	79217040	81587950	96358960	89224960	71356010	82209020	36739020					11.7	27.492	0	15.193	36
A0A0F6BB85	A0A0F6BB85	A0A0F6BB85	yjjA	tr|A0A0F6BB85|A0A0F6BB85_SALT1 Uncharacterized protein OS=Salmonella typhimurium (strain 14028s / SGSC 2262) OX=588858 GN=yjjA PE=4 SV=1	4	4	0.136713	1	1.6994	0.720897	0.920899	1.11735	0.00669765	0.206667	0.657496	56775020	48341990	51973030	31028010	38943980	33553990	19290990	29521990	51035970					34.6	15.919	0	47.87	42
A0A0F6B8J8	A0A0F6B8J8	A0A0F6B8J8	grxC	tr|A0A0F6B8J8|A0A0F6B8J8_SALT1 Glutaredoxin OS=Salmonella typhimurium (strain 14028s / SGSC 2262) OX=588858 GN=grxC PE=3 SV=1	8	8	0.13668	1	1.22443	0.34162	0.671304	1.14466	0.52607	0.807684	0.93485	661550100	691320100	579660100	524450100	694949800	594270100	513339800	450229700	624850200					85.5	9.1354	0	91.587	128
A0A0F6B4I2	A0A0F6B4I2	A0A0F6B4I2	crr	tr|A0A0F6B4I2|A0A0F6B4I2_SALT1 Glucose-specific PTS system component OS=Salmonella typhimurium (strain 14028s / SGSC 2262) OX=588858 GN=crr PE=4 SV=1	16	16	0.383898	1	1.17358	0.12691	0.39976	1.24997	0.657126	0.879681	1.06509	5255398000	3480901000	3851898000	4740698000	4420297000	4062900000	3105501000	3222700000	4355903000					94.1	18.247	0	323.31	391
A0A0F6AWJ1	A0A0F6AWJ1	A0A0F6AWJ1	dapB	tr|A0A0F6AWJ1|A0A0F6AWJ1_SALT1 4-hydroxy-tetrahydrodipicolinate reductase OS=Salmonella typhimurium (strain 14028s / SGSC 2262) OX=588858 GN=dapB PE=3 SV=1	12	12	0.0301296	0.663867	0.858186	0.27604	0.585021	1.10199	0.0161316	0.212877	1.28409	74390000	74249000	76120000	108450000	88148960	93119990	80050970	93514040	88862020					53.5	28.851	0	67.33	87
A0A0F6B903	A0A0F6B903	A0A0F6B903	gyrB	tr|A0A0F6B903|A0A0F6B903_SALT1 DNA gyrase subunit B OS=Salmonella typhimurium (strain 14028s / SGSC 2262) OX=588858 GN=gyrB PE=3 SV=1	49	49	0.357957	1	1.07522	0.110234	0.373785	1.17106	0.300967	0.604585	1.08914	1334399000	1175600000	1156100000	1365600000	1438701000	1192600000	1230300000	1155699000	1026100000					60	89.895	0	323.31	703
A0A0F6B7L5	A0A0F6B7L5	A0A0F6B7L5	rpmJ_2	tr|A0A0F6B7L5|A0A0F6B7L5_SALT1 50S ribosomal protein L36 OS=Salmonella typhimurium (strain 14028s / SGSC 2262) OX=588858 GN=rpmJ_2 PE=3 SV=1	4	4	0.689323	1	0.916674	0.537615	0.82936	0.906116	0.956832	0.995889	0.988482	285170200	298060000	173680000	206390000	293200000	235619900	235709900	329369900	246860000					44.7	4.3643	0	7.6931	32
A0A0F6B0E8	A0A0F6B0E8	A0A0F6B0E8	msgA	tr|A0A0F6B0E8|A0A0F6B0E8_SALT1 Macrophage survival protein OS=Salmonella typhimurium (strain 14028s / SGSC 2262) OX=588858 GN=msgA PE=4 SV=1	5	5	0.402468	1	1.20554	0.419566	0.736111	1.19031	0.955849	0.997307	0.987368	29458980	21291000	17203010	27885010	22321990	16685990	17682990	15079990	23094990					57	9.2746	0	9.2572	51
A0A0F6AWD0	A0A0F6AWD0	A0A0F6AWD0	dnaJ	tr|A0A0F6AWD0|A0A0F6AWD0_SALT1 Chaperone protein DnaJ OS=Salmonella typhimurium (strain 14028s / SGSC 2262) OX=588858 GN=dnaJ PE=3 SV=1	29	29	0.772174	1	1.03765	0.434288	0.751878	0.936667	0.381389	0.682293	0.902678	1233100000	1117000000	884460500	1031700000	929980600	933899900	1013200000	923980400	1164700000					70.4	41.312	0	323.31	469
A0A0F6B8K1	A0A0F6B8K1	A0A0F6B8K1	yibP	tr|A0A0F6B8K1|A0A0F6B8K1_SALT1 Uncharacterized protein OS=Salmonella typhimurium (strain 14028s / SGSC 2262) OX=588858 GN=yibP PE=4 SV=1	13	13	0.914795	1	1.01281	0.287192	0.602024	0.884142	0.0929986	0.359563	0.87296	24133990	27537010	22807010	22776010	21156990	20924990	23708000	21021010	29273990					38.4	47.297	0	44.099	88
A0A0F6B725	A0A0F6B725	A0A0F6B725	yhaN	tr|A0A0F6B725|A0A0F6B725_SALT1 UPF0597 protein YhaM OS=Salmonella typhimurium (strain 14028s / SGSC 2262) OX=588858 GN=yhaN PE=3 SV=1	10	10	0.646194	1	0.911087	0.246965	0.550993	0.697605	0.307145	0.611637	0.765684	12037010	10858000	14824010	6889697	8954805	14096990	14470000	17605990	10056000					36.5	45.153	0	66.872	48
A0A0F6B7R5	A0A0F6B7R5	A0A0F6B7R5	crp	tr|A0A0F6B7R5|A0A0F6B7R5_SALT1 cAMP-regulatory protein OS=Salmonella typhimurium (strain 14028s / SGSC 2262) OX=588858 GN=crp PE=4 SV=1	18	18	0.89215	1	0.981994	0.693474	0.908875	1.04209	0.541395	0.816916	1.06119	895770600	729450100	968620700	961709800	898090000	875720000	758179800	846260500	1041700000					67.1	23.656	0	146.22	300
A0A0F6BB21	A0A0F6BB21	A0A0F6BB21	STM14_5392	tr|A0A0F6BB21|A0A0F6BB21_SALT1 Putative type II restriction enzyme methylase subunit OS=Salmonella typhimurium (strain 14028s / SGSC 2262) OX=588858 GN=STM14_5392 PE=4 SV=1	43	43	0.291649	1	1.03098	0.00149898	0.105231	1.19999	0.00638952	0.200993	1.16393	124220000	116950000	125149900	139090000	147720000	139530000	115409900	119239900	120560000					36.9	141.34	0	151.6	280
A0A0F6B5D8	A0A0F6B5D8	A0A0F6B5D8	STM14_3310	tr|A0A0F6B5D8|A0A0F6B5D8_SALT1 Putative ATPase OS=Salmonella typhimurium (strain 14028s / SGSC 2262) OX=588858 GN=STM14_3310 PE=4 SV=1	18	18	0.733601	1	1.03457	0.00227223	0.0887595	1.58098	0.0178892	0.215197	1.52816	57516000	44959980	60063010	75763980	92765000	78864050	49835980	52143030	53976970					41.2	49.831	0	72.358	112
A0A0F6AYP3	A0A0F6AYP3	A0A0F6AYP3	cydB	tr|A0A0F6AYP3|A0A0F6AYP3_SALT1 Cytochrome d terminal oxidase polypeptide subunit II OS=Salmonella typhimurium (strain 14028s / SGSC 2262) OX=588858 GN=cydB PE=4 SV=1	3	3	0.248704	1	0.722746	0.685942	0.90528	1.11874	0.119797	0.386204	1.5479	21279010	26975000	34831980	56822020	31587020	41313990	42286020	48745990	25692010					6.9	42.364	0	12.177	20
A0A0F6B965	A0A0F6B965	A0A0F6B965	ilvG	tr|A0A0F6B965|A0A0F6B965_SALT1 Acetolactate synthase OS=Salmonella typhimurium (strain 14028s / SGSC 2262) OX=588858 GN=ilvG PE=3 SV=1	10	10	0.237071	1	0.868985	0.227598	0.524454	0.865119	0.973929	0.995349	0.99555	10353000	7763805	9970294	10749000	9374305	7847496	11152000	9762096	11218000					29.4	59.223	0	38.369	36
A0A0F6B7Q8	A0A0F6B7Q8	A0A0F6B7Q8	STM14_4166	tr|A0A0F6B7Q8|A0A0F6B7Q8_SALT1 Uncharacterized protein OS=Salmonella typhimurium (strain 14028s / SGSC 2262) OX=588858 GN=STM14_4166 PE=4 SV=1	3	3	0.31266	1	0.776518	0.893901	0.97171	0.949157	0.571237	0.83606	1.22232	5893597	4853603	6814004	4537398	6088104	12886000	5470097	7099101	10720000					35	11.65	0	14.996	18
A0A0F6B895	A0A0F6B895	A0A0F6B895	yhjL	tr|A0A0F6B895|A0A0F6B895_SALT1 Cellulose synthase subunit BcsC OS=Salmonella typhimurium (strain 14028s / SGSC 2262) OX=588858 GN=yhjL PE=4 SV=1	31	31	0.477463	1	1.09488	0.122449	0.395386	0.77373	0.0172196	0.214878	0.706681	69819980	65161980	59817980	50405980	48387000	39378990	54889970	51693990	73076000					36.5	129.8	0	157.97	203
A0A0F6B5Z6	A0A0F6B5Z6	A0A0F6B5Z6	surE	tr|A0A0F6B5Z6|A0A0F6B5Z6_SALT1 5/3-nucleotidase SurE OS=Salmonella typhimurium (strain 14028s / SGSC 2262) OX=588858 GN=surE PE=3 SV=1	6	6	0.367451	1	1.12723	0.962299	0.989947	0.99455	0.180056	0.477992	0.882299	46115970	39747000	37200020	37906990	37403990	33030010	34821990	31235980	43768000					28.1	26.98	0	56.254	41
A0A0F6AW60	A0A0F6AW60	A0A0F6AW60	tlpA	tr|A0A0F6AW60|A0A0F6AW60_SALT1 Alpha-helical coiled coil protein OS=Salmonella typhimurium (strain 14028s / SGSC 2262) OX=588858 GN=tlpA PE=4 SV=1	27	27	0.720545	1	1.08218	0.59243	0.864178	0.894439	0.367712	0.671351	0.826519	223940000	175160000	136619900	182139900	138230000	120180000	154070000	128609900	213400100					70.6	41.479	0	153.3	224
A0A0F6B040	A0A0F6B040	A0A0F6B040	ptsG	tr|A0A0F6B040|A0A0F6B040_SALT1 Glucose-specific PTS system IIBC components OS=Salmonella typhimurium (strain 14028s / SGSC 2262) OX=588858 GN=ptsG PE=4 SV=1	18	18	0.778048	1	0.97332	0.564224	0.848291	1.04794	0.40972	0.711974	1.07667	901380200	746369700	730330200	895330100	880889600	777540100	802700200	734820200	903400000					37.7	50.497	0	235.29	373
A0A0F6B8W7	A0A0F6B8W7	A0A0F6B8W7	dsdX	tr|A0A0F6B8W7|A0A0F6B8W7_SALT1 Permease DsdX OS=Salmonella typhimurium (strain 14028s / SGSC 2262) OX=588858 GN=dsdX PE=4 SV=1	6	6	0.00125504	0.173684	1.24411	0.00160864	0.0931148	0.407898	0.000673878	0.0935294	0.327863	41847000	44080020	42647020	11142990	15857990	15689990	32949010	35332010	35091980					13.7	46.876	0	21.31	56
A0A0F6AZM4	A0A0F6AZM4	A0A0F6AZM4	uup	tr|A0A0F6AZM4|A0A0F6AZM4_SALT1 ABC transporter ATPase component OS=Salmonella typhimurium (strain 14028s / SGSC 2262) OX=588858 GN=uup PE=4 SV=1	33	33	0.50374	1	1.08001	0.411501	0.727729	1.07911	0.993764	1	0.99916	195880000	168410000	146150100	179859900	176850000	151190000	165179900	167650000	138200000					49.9	72.19	0	127.69	242
A0A0F6B0S8	A0A0F6B0S8	A0A0F6B0S8	ihfA	tr|A0A0F6B0S8|A0A0F6B0S8_SALT1 Integration host factor subunit alpha OS=Salmonella typhimurium (strain 14028s / SGSC 2262) OX=588858 GN=ihfA PE=3 SV=1	14	14	0.43563	1	1.18082	0.34154	0.672235	0.833732	0.088197	0.348233	0.706065	598039800	562610100	397170100	384450000	303209800	403519800	345609800	415310100	565469800					79.8	11.368	0	61.443	160
A0A0F6BAS9	A0A0F6BAS9	A0A0F6BAS9	ytfM	tr|A0A0F6BAS9|A0A0F6BAS9_SALT1 Putative outer membrane protein OS=Salmonella typhimurium (strain 14028s / SGSC 2262) OX=588858 GN=ytfM PE=4 SV=1	23	23	0.232808	1	1.06298	0.02694	0.203711	0.890856	0.0128979	0.212326	0.838073	75263020	67120050	68656010	59464030	60805020	56463020	69426020	63625990	65370020					42.8	64.764	0	162.28	164
A0A0F6B5H5	A0A0F6B5H5	A0A0F6B5H5	pipB2	tr|A0A0F6B5H5|A0A0F6B5H5_SALT1 Secreted effector protein OS=Salmonella typhimurium (strain 14028s / SGSC 2262) OX=588858 GN=pipB2 PE=4 SV=1	6	6	0.414637	1	1.11787	0.139404	0.42458	1.23278	0.559101	0.82962	1.10279	6101899	4158899	4674497	6611996	4661697	5161600	4815700	4257998	4141303					24.6	37.274	0	6.0537	25
A0A0F6BAS2	A0A0F6BAS2	A0A0F6BAS2	cysQ	tr|A0A0F6BAS2|A0A0F6BAS2_SALT1 3(2),5-bisphosphate nucleotidase CysQ OS=Salmonella typhimurium (strain 14028s / SGSC 2262) OX=588858 GN=cysQ PE=3 SV=1	10	10	0.190429	1	0.85654	0.801722	0.955899	0.957763	0.577747	0.839203	1.11818	64686030	83896940	87528950	99458980	63634990	104930000	89077980	88270940	96133980					58.1	27.49	0	87.595	102
A0A0F6B5P9	A0A0F6B5P9	A0A0F6B5P9	gutQ	tr|A0A0F6B5P9|A0A0F6B5P9_SALT1 Arabinose 5-phosphate isomerase OS=Salmonella typhimurium (strain 14028s / SGSC 2262) OX=588858 GN=gutQ PE=3 SV=1	20	20	0.770776	1	1.03141	0.847133	0.962222	0.979478	0.641439	0.874395	0.94965	132610000	116850100	149680000	110100000	142070100	126990000	113349900	129749900	143729900					72.9	34.134	0	165.73	165
A0A0F6B126	A0A0F6B126	A0A0F6B126	rnt	tr|A0A0F6B126|A0A0F6B126_SALT1 Ribonuclease T OS=Salmonella typhimurium (strain 14028s / SGSC 2262) OX=588858 GN=rnt PE=3 SV=1	8	8	0.578194	1	0.907504	0.429867	0.746637	0.873053	0.710531	0.908762	0.962038	52917020	49642000	63754990	46887020	56197970	56592980	64439010	75003950	46363980					51.2	23.535	0	47.253	110
A0A0F6B9P3	A0A0F6B9P3	A0A0F6B9P3	ushB	tr|A0A0F6B9P3|A0A0F6B9P3_SALT1 CDP-diacylglycerol pyrophosphatase OS=Salmonella typhimurium (strain 14028s / SGSC 2262) OX=588858 GN=ushB PE=3 SV=1	16	16	1.72718e-05	0.076	1.3862	0.00165755	0.08875	1.54706	0.131775	0.403505	1.11604	463699900	470110300	480220200	587369900	484970300	510849700	335449800	338890200	345709800					64.5	33.359	0	195.19	267
A0A0F6AYI1	A0A0F6AYI1	A0A0F6AYI1	glnS	tr|A0A0F6AYI1|A0A0F6AYI1_SALT1 Glutamine--tRNA ligase OS=Salmonella typhimurium (strain 14028s / SGSC 2262) OX=588858 GN=glnS PE=3 SV=1	42	42	0.159683	1	0.920379	0.161342	0.448698	1.10462	0.0576126	0.303019	1.20018	818630300	704889700	758010400	989290400	928729900	823019900	852339500	830309600	792740300					67.4	63.537	0	323.31	517
A0A0F6B1S5	A0A0F6B1S5	A0A0F6B1S5	ldhA	tr|A0A0F6B1S5|A0A0F6B1S5_SALT1 D-lactate dehydrogenase OS=Salmonella typhimurium (strain 14028s / SGSC 2262) OX=588858 GN=ldhA PE=3 SV=1	19	19	0.637186	1	0.956976	0.105325	0.366791	1.21948	0.0284253	0.242328	1.27431	210570000	203859900	182939900	279390000	254790100	228280100	229730000	217489900	179339900					52.9	36.416	0	117.91	194
A0A0F6B7C5	A0A0F6B7C5	A0A0F6B7C5	yhcH	tr|A0A0F6B7C5|A0A0F6B7C5_SALT1 Putative cytoplasmic protein OS=Salmonella typhimurium (strain 14028s / SGSC 2262) OX=588858 GN=yhcH PE=4 SV=1	3	3	0.976804	1	0.99058	0.286223	0.601455	0.756815	0.343061	0.647706	0.764012	29129980	52690970	61887980	28472000	38658000	38487980	34028020	42427970	67690020					27.7	17.056	0	15.614	48
A0A0F6B3U9	A0A0F6B3U9	A0A0F6B3U9	rsuA	tr|A0A0F6B3U9|A0A0F6B3U9_SALT1 Pseudouridine synthase OS=Salmonella typhimurium (strain 14028s / SGSC 2262) OX=588858 GN=rsuA PE=3 SV=1	11	11	0.555356	1	1.05888	0.714625	0.917863	0.96678	0.412286	0.712807	0.913025	202129900	166880000	159810100	176600000	165580100	140310000	170730000	149610000	177760000					63.6	25.76	0	111.86	146
A0A0F6B3A7	A0A0F6B3A7	A0A0F6B3A7	sbmC	tr|A0A0F6B3A7|A0A0F6B3A7_SALT1 DNA gyrase inhibitor OS=Salmonella typhimurium (strain 14028s / SGSC 2262) OX=588858 GN=sbmC PE=3 SV=1	5	5	0.858516	1	0.897059	0.789497	0.951922	1.20956	0.679171	0.890293	1.34836	4277797	1821399	7403601	1883868	6572002	11422000	6606404	6249304	1935570					31.6	18.062	0	7.9317	15
A0A0F6B127	A0A0F6B127	A0A0F6B127	gloA	tr|A0A0F6B127|A0A0F6B127_SALT1 Lactoylglutathione lyase OS=Salmonella typhimurium (strain 14028s / SGSC 2262) OX=588858 GN=gloA PE=3 SV=1	5	5	0.0750069	0.905048	0.79063	0.23674	0.53605	0.857879	0.604252	0.858419	1.08506	39457990	53273960	52060030	48679010	44767990	64151020	59133040	62754000	59670990					31.1	14.822	0	11.555	57
A0A0F6AX40	A0A0F6AX40	A0A0F6AX40	tilS	tr|A0A0F6AX40|A0A0F6AX40_SALT1 tRNA(Ile)-lysidine synthase OS=Salmonella typhimurium (strain 14028s / SGSC 2262) OX=588858 GN=tilS PE=3 SV=1	12	12	0.244992	1	0.927304	0.439607	0.758055	0.912494	0.881937	0.979953	0.984029	14309010	12826000	13420000	16020000	12633000	11595990	13405000	14697010	15678010					28.6	48.404	0	22.466	63
A0A0F6B2B1	A0A0F6B2B1	A0A0F6B2B1	STM14_2186	tr|A0A0F6B2B1|A0A0F6B2B1_SALT1 Putative cytoplasmic protein OS=Salmonella typhimurium (strain 14028s / SGSC 2262) OX=588858 GN=STM14_2186 PE=4 SV=1	7	7	0.0889976	0.935203	1.4246	0.208844	0.504483	1.28029	0.63681	0.871562	0.898705	234370000	166030100	144210000	197030100	173810000	118940000	122250000	140850000	112720100					77.2	6.4824	0	19.533	77
A0A0F6BBA0	A0A0F6BBA0	A0A0F6BBA0	holD	tr|A0A0F6BBA0|A0A0F6BBA0_SALT1 DNA polymerase III subunit psi OS=Salmonella typhimurium (strain 14028s / SGSC 2262) OX=588858 GN=holD PE=4 SV=1	4	4	0.562934	1	1.1485	0.512465	0.812489	1.171	0.927362	0.992838	1.01958	26163980	19503990	16095000	22716010	24621010	15565000	15281010	14443990	24563010					45.5	16.283	0	35.863	43
A0A0F6AXI8	A0A0F6AXI8	A0A0F6AXI8	ampH	tr|A0A0F6AXI8|A0A0F6AXI8_SALT1 Beta-lactamase/D-alanine carboxypeptidase OS=Salmonella typhimurium (strain 14028s / SGSC 2262) OX=588858 GN=ampH PE=4 SV=1	11	11	0.291533	1	0.90708	0.0106341	0.154154	0.792475	0.11095	0.38048	0.873655	55855980	45616010	54580970	46652980	45180990	43996000	60034030	51832020	59882000					41.2	40.782	0	52.322	91
A0A0F6B254;A0A0F6B1J4	A0A0F6B254	A0A0F6B254	narI	tr|A0A0F6B254|A0A0F6B254_SALT1 Nitrate reductase 1 gamma subunit OS=Salmonella typhimurium (strain 14028s / SGSC 2262) OX=588858 GN=narI PE=4 SV=1	3	3	0.423058	1	0.655853	0.617848	0.881361	0.848542	0.629225	0.868574	1.2938	9523306	14169010	40642010	14540000	25197990	32416990	30593990	34411020	18465010					14.2	25.32	0	14.444	43
A0A0F6B004	A0A0F6B004	A0A0F6B004	mviN	tr|A0A0F6B004|A0A0F6B004_SALT1 Probable lipid II flippase MurJ OS=Salmonella typhimurium (strain 14028s / SGSC 2262) OX=588858 GN=mviN PE=3 SV=1	6	6	0.632826	1	1.09728	0.701562	0.911415	0.943296	0.518535	0.800768	0.859664	10676000	6158403	9746003	9507304	6955805	6155798	7097196	8669399	7882600					11.8	57.314	0	9.8457	28
A0A0F6B4B0	A0A0F6B4B0	A0A0F6B4B0	dedD	tr|A0A0F6B4B0|A0A0F6B4B0_SALT1 Cell division protein DedD OS=Salmonella typhimurium (strain 14028s / SGSC 2262) OX=588858 GN=dedD PE=3 SV=1	8	8	0.920049	1	1.02545	0.989027	0.997136	0.997035	0.832279	0.959293	0.972288	71080030	59417980	46710990	58957010	57012020	53947000	47822010	45117000	84795050					43.8	23.471	0	68.537	49
A0A0F6AY68	A0A0F6AY68	A0A0F6AY68	STM14_0678	tr|A0A0F6AY68|A0A0F6AY68_SALT1 Putative regulatory protein OS=Salmonella typhimurium (strain 14028s / SGSC 2262) OX=588858 GN=STM14_0678 PE=4 SV=1	3	3	0.37755	1	1.38035	0.0486479	0.264103	2.13643	0.214151	0.518612	1.54774	1849398	3900603	3810501	6205397	3488701	4707702	3305998	1952993	1618719					24.8	13.433	0	4.8311	6
A0A0F6B9V2	A0A0F6B9V2	A0A0F6B9V2	frwD	tr|A0A0F6B9V2|A0A0F6B9V2_SALT1 Putative fructose-like phosphotransferase EIIB subunit 3 OS=Salmonella typhimurium (strain 14028s / SGSC 2262) OX=588858 GN=frwD PE=4 SV=1	3	3	0.286644	1	0.845437	0.345166	0.671881	0.852886	0.931659	0.992961	1.00881	1819700	1989201	2191800	2092701	1725901	2255200	2036000	2128701	3029302					26.5	13.153	0	3.2317	10
A0A0F6B054	A0A0F6B054	A0A0F6B054	mfd	tr|A0A0F6B054|A0A0F6B054_SALT1 Transcription-repair-coupling factor OS=Salmonella typhimurium (strain 14028s / SGSC 2262) OX=588858 GN=mfd PE=3 SV=1	53	53	0.739156	1	0.983974	0.282205	0.595614	1.11881	0.26757	0.576003	1.13703	212419900	182599900	195160100	251280000	236509900	187240100	201160100	195070100	202490000					48.4	129.91	0	202.12	432
A0A0F6B437	A0A0F6B437	A0A0F6B437	arnD	tr|A0A0F6B437|A0A0F6B437_SALT1 Probable 4-deoxy-4-formamido-L-arabinose-phosphoundecaprenol deformylase ArnD OS=Salmonella typhimurium (strain 14028s / SGSC 2262) OX=588858 GN=arnD PE=3 SV=1	3	3	0.230773	1	1.28116	0.0172917	0.17948	2.1654	0.0701213	0.319757	1.69019	6680798	4217899	5884402	11354000	10511990	6708102	3748300	3949599	5326397					10.4	33.009	0	5.4579	16
A0A0F6BAE6	A0A0F6BAE6	A0A0F6BAE6	phnA	tr|A0A0F6BAE6|A0A0F6BAE6_SALT1 Uncharacterized protein OS=Salmonella typhimurium (strain 14028s / SGSC 2262) OX=588858 GN=phnA PE=4 SV=1	4	4	0.235372	1	1.51362	0.501123	0.804608	1.22598	0.439197	0.737389	0.809966	71779980	77469990	42287970	58819980	36658000	57951000	54751970	26033010	47575000					32.4	12.289	0	23.548	55
A0A0F6AXV5	A0A0F6AXV5	A0A0F6AXV5	acrA	tr|A0A0F6AXV5|A0A0F6AXV5_SALT1 Acridine efflux pump OS=Salmonella typhimurium (strain 14028s / SGSC 2262) OX=588858 GN=acrA PE=3 SV=1	38	36	0.0980033	0.97684	1.23665	0.000228091	0.0526667	3.53365	1.63399e-05	0.0266667	2.85743	1299499000	1179800000	1243701000	3753000000	3533000000	3355101000	1109800000	1094900000	829730200					89.7	42.234	0	323.31	518
A0A0F6B8K5	A0A0F6B8K5	A0A0F6B8K5	tdh	tr|A0A0F6B8K5|A0A0F6B8K5_SALT1 L-threonine 3-dehydrogenase OS=Salmonella typhimurium (strain 14028s / SGSC 2262) OX=588858 GN=tdh PE=3 SV=1	13	13	0.38419	1	0.85006	0.725437	0.923103	0.924863	0.733555	0.920103	1.088	441859700	613760300	703480200	447479800	647530200	847979600	731240300	754629800	562849700					54.5	37.212	0	106.67	190
A0A0F6AYT2	A0A0F6AYT2	A0A0F6AYT2	modA	tr|A0A0F6AYT2|A0A0F6AYT2_SALT1 Molybdate transporter periplasmic protein OS=Salmonella typhimurium (strain 14028s / SGSC 2262) OX=588858 GN=modA PE=4 SV=1	17	17	0.96502	1	0.99625	0.00575285	0.127052	0.651521	0.000569729	0.08775	0.653973	145290100	130450000	136030000	92780940	84672050	91790010	131750100	124429900	159050000					70	27.548	0	82.691	161
A0A0F6B6D3	A0A0F6B6D3	A0A0F6B6D3	prfB	tr|A0A0F6B6D3|A0A0F6B6D3_SALT1 Peptide chain release factor 2 OS=Salmonella typhimurium (strain 14028s / SGSC 2262) OX=588858 GN=prfB PE=3 SV=1	20	20	0.358004	1	1.12022	0.597479	0.866503	1.05729	0.621193	0.865412	0.943821	561699600	525950000	424879800	527640300	478829900	417700000	489419700	468199900	389660300					43.3	40.129	0	323.31	212
A0A0F6B5U2	A0A0F6B5U2	A0A0F6B5U2	prgH	tr|A0A0F6B5U2|A0A0F6B5U2_SALT1 Needle complex inner membrane protein OS=Salmonella typhimurium (strain 14028s / SGSC 2262) OX=588858 GN=prgH PE=4 SV=1	9	9	0.0160047	0.593013	0.52217	0.000591536	0.0626667	0.0775281	0.00134687	0.12339	0.148473	7956004	5982700	7739997	1454700	1195400	693404	13246000	17599010	11100000					25.3	44.459	0	17.077	33
A0A0F6B379	A0A0F6B379	A0A0F6B379	cbiA	tr|A0A0F6B379|A0A0F6B379_SALT1 Cobyrinate a,c-diamide synthase OS=Salmonella typhimurium (strain 14028s / SGSC 2262) OX=588858 GN=cbiA PE=3 SV=1	8	8	0.830593	1	0.919612	0.960988	0.990509	0.981196	0.886814	0.982417	1.06697	10139010	14665000	28616990	10520000	16519000	29741020	11803010	19792010	23420990					25.3	50.036	0	30.576	37
A0A0F6B6V5	A0A0F6B6V5	A0A0F6B6V5	ygiX	tr|A0A0F6B6V5|A0A0F6B6V5_SALT1 DNA-binding transcriptional regulator QseB OS=Salmonella typhimurium (strain 14028s / SGSC 2262) OX=588858 GN=ygiX PE=4 SV=1	6	6	0.0271345	0.640947	1.25546	0.00261447	0.0976667	1.38106	0.311508	0.616791	1.10005	5954601	4907299	6032500	6638799	6276197	5631698	4444799	4483101	4470500					20.7	30.191	0	12.355	23
A0A0F6B9J9	A0A0F6B9J9	A0A0F6B9J9	STM14_4844	tr|A0A0F6B9J9|A0A0F6B9J9_SALT1 Putative cytoplasmic protein OS=Salmonella typhimurium (strain 14028s / SGSC 2262) OX=588858 GN=STM14_4844 PE=4 SV=1	6	6	0.910046	1	0.982431	0.0238344	0.194454	0.701207	0.0422608	0.279058	0.713747	9474204	8096098	6453800	5697398	5883002	5370201	8222098	6749700	9407205					33.8	15.924	0	10.677	20
A0A0F6B4I6	A0A0F6B4I6	A0A0F6B4I6	yfeJ	tr|A0A0F6B4I6|A0A0F6B4I6_SALT1 Glutamine amidotransferase OS=Salmonella typhimurium (strain 14028s / SGSC 2262) OX=588858 GN=yfeJ PE=4 SV=1	5	5	0.810623	1	1.04251	0.817353	0.960418	1.03678	0.971769	0.995241	0.994503	23979990	16104000	19809990	16362010	21779000	21115990	20108010	22202000	15124000					24.7	26.951	0	21.677	52
A0A0F6B4J9	A0A0F6B4J9	A0A0F6B4J9	amiA	tr|A0A0F6B4J9|A0A0F6B4J9_SALT1 N-acetylmuramoyl-l-alanine amidase I OS=Salmonella typhimurium (strain 14028s / SGSC 2262) OX=588858 GN=amiA PE=4 SV=1	8	8	0.805816	1	1.03175	0.153198	0.439929	1.39266	0.222767	0.529611	1.3498	34966990	24418990	30701000	51024970	44766980	28223000	27619010	26857000	32176980					29.4	31.659	0	26.177	77
A0A0F6B6C2	A0A0F6B6C2	A0A0F6B6C2	STM14_3660	tr|A0A0F6B6C2|A0A0F6B6C2_SALT1 Uncharacterized protein OS=Salmonella typhimurium (strain 14028s / SGSC 2262) OX=588858 GN=STM14_3660 PE=4 SV=1	10	10	0.155506	1	1.52812	0.000473641	0.053037	10.541	0.000285237	0.102222	6.89801	11103990	9211399	7064497	72986010	61964040	52441970	7305997	7097600	3904999					58.6	23.075	0	74.724	51
A0A0F6B9Y2	A0A0F6B9Y2	A0A0F6B9Y2	rplJ	tr|A0A0F6B9Y2|A0A0F6B9Y2_SALT1 50S ribosomal protein L10 OS=Salmonella typhimurium (strain 14028s / SGSC 2262) OX=588858 GN=rplJ PE=3 SV=1	23	23	0.154067	1	1.32139	0.364778	0.692994	1.16754	0.121228	0.385036	0.883569	8640094000	7147704000	7626595000	6991400000	7161798000	6488603000	7200191000	6436808000	4404605000					88.5	17.8	0	323.31	892
A0A0F6AXX9	A0A0F6AXX9	A0A0F6AXX9	ybaP	tr|A0A0F6AXX9|A0A0F6AXX9_SALT1 Putative cytoplasmic protein OS=Salmonella typhimurium (strain 14028s / SGSC 2262) OX=588858 GN=ybaP PE=4 SV=1	5	5	0.873016	1	1.05558	0.0186776	0.186255	1.91451	0.155207	0.437057	1.8137	5935297	2413399	2322900	5657997	7644596	4589701	2587100	3228099	3387402					26.1	29.371	0	11.039	23
A0A0F6B9X8	A0A0F6B9X8	A0A0F6B9X8	secE	tr|A0A0F6B9X8|A0A0F6B9X8_SALT1 Protein translocase subunit SecE OS=Salmonella typhimurium (strain 14028s / SGSC 2262) OX=588858 GN=secE PE=3 SV=1	5	5	0.678623	1	1.0974	0.618606	0.881428	1.09218	0.982224	0.996258	0.995249	65481000	36968020	54729030	56694980	56456980	40802980	53730980	51190980	36446000					32.3	13.689	0	15.519	40
A0A0F6B4Y9	A0A0F6B4Y9	A0A0F6B4Y9	yfhB	tr|A0A0F6B4Y9|A0A0F6B4Y9_SALT1 Uncharacterized protein OS=Salmonella typhimurium (strain 14028s / SGSC 2262) OX=588858 GN=yfhB PE=4 SV=1	5	5	0.717871	1	1.09497	0.245104	0.548961	1.19573	0.697107	0.90026	1.09203	18520990	13731000	9216698	15408000	15345000	12910010	10736990	10833000	15349990					24.6	24.447	0	9.121	15
A0A0F6B5K1	A0A0F6B5K1	A0A0F6B5K1	STM14_3376	tr|A0A0F6B5K1|A0A0F6B5K1_SALT1 Uncharacterized protein OS=Salmonella typhimurium (strain 14028s / SGSC 2262) OX=588858 GN=STM14_3376 PE=4 SV=1	4	4	0.761316	1	1.09329	0.261438	0.570104	0.701944	0.133509	0.40503	0.64205	6821098	6004698	3895702	2736600	3239801	4763303	3724800	4331801	7567599					81.4	6.3553	0	20.153	20
A0A0F6B4T3	A0A0F6B4T3	A0A0F6B4T3	hisS	tr|A0A0F6B4T3|A0A0F6B4T3_SALT1 Histidine--tRNA ligase OS=Salmonella typhimurium (strain 14028s / SGSC 2262) OX=588858 GN=hisS PE=3 SV=1	27	27	0.861987	1	1.01709	0.611612	0.877626	1.04907	0.644299	0.874765	1.03145	972359500	823710000	907370400	989510100	932849800	863960400	952490400	958360300	756689800					70.8	46.927	0	311.33	424
A0A0F6B3L0	A0A0F6B3L0	A0A0F6B3L0	mrp	tr|A0A0F6B3L0|A0A0F6B3L0_SALT1 Iron-sulfur cluster carrier protein OS=Salmonella typhimurium (strain 14028s / SGSC 2262) OX=588858 GN=mrp PE=3 SV=1	16	16	0.730147	1	1.03887	0.0288966	0.207648	1.22178	0.235163	0.541101	1.17606	342880000	241440000	289579900	340160100	373620300	306829800	285230100	280240100	267489900					37.9	39.93	0	172.47	174
A0A0F6BBA3	A0A0F6BBA3	A0A0F6BBA3	prfC	tr|A0A0F6BBA3|A0A0F6BBA3_SALT1 Peptide chain release factor 3 OS=Salmonella typhimurium (strain 14028s / SGSC 2262) OX=588858 GN=prfC PE=3 SV=1	24	24	0.847427	1	0.976631	0.546798	0.834871	1.06521	0.470196	0.760115	1.09069	382960200	308599900	283860000	395360000	344910000	319200000	363739800	345879900	286250100					53.1	59.562	0	169.86	247
A0A0F6AXB3	A0A0F6AXB3	A0A0F6AXB3	STM14_0362	tr|A0A0F6AXB3|A0A0F6AXB3_SALT1 VirG-like protein OS=Salmonella typhimurium (strain 14028s / SGSC 2262) OX=588858 GN=STM14_0362 PE=4 SV=1	9	9	0.438258	1	1.11718	0.187834	0.478533	1.57717	0.287853	0.590571	1.41174	59866010	75538040	77362020	66116980	90004060	165410100	51719960	70657010	68658010					60.7	15.139	0	152.49	82
A0A0F6B7M3	A0A0F6B7M3	A0A0F6B7M3	rpsN	tr|A0A0F6B7M3|A0A0F6B7M3_SALT1 30S ribosomal protein S14 OS=Salmonella typhimurium (strain 14028s / SGSC 2262) OX=588858 GN=rpsN PE=3 SV=1	11	11	0.558896	1	1.17344	0.590769	0.862612	1.11968	0.845023	0.966442	0.954185	464960200	391560100	242209900	272500000	398020100	353209900	291839800	232850100	401610200					62.5	11.063	0	206.68	174
A0A0F6B061	A0A0F6B061	A0A0F6B061	potC	tr|A0A0F6B061|A0A0F6B061_SALT1 Spermidine/putrescine ABC transporter membrane protein OS=Salmonella typhimurium (strain 14028s / SGSC 2262) OX=588858 GN=potC PE=3 SV=1	2	2	0.179272	1	0.864252	0.145344	0.431931	0.787674	0.510386	0.794664	0.911394	3935900	3250201	3823400	2667201	3576202	3881902	3776198	4212003	4763649					8.5	28.582	0	9.2735	15
A0A0F6AXJ1	A0A0F6AXJ1	A0A0F6AXJ1	sbmA	tr|A0A0F6AXJ1|A0A0F6AXJ1_SALT1 Transport protein OS=Salmonella typhimurium (strain 14028s / SGSC 2262) OX=588858 GN=sbmA PE=4 SV=1	7	7	0.085407	0.921938	1.61247	0.182295	0.47403	1.4162	0.575893	0.838174	0.878276	54037020	33668990	36293000	44699980	37846000	26442980	22360010	20856990	33770990					17	46.449	0	25.667	66
A0A0F6B7D8	A0A0F6B7D8	A0A0F6B7D8	yhcB	tr|A0A0F6B7D8|A0A0F6B7D8_SALT1 Cytochrome d ubiquinol oxidase subunit III OS=Salmonella typhimurium (strain 14028s / SGSC 2262) OX=588858 GN=yhcB PE=4 SV=1	13	13	0.0984042	0.978014	1.38953	0.810265	0.959828	1.03483	0.0601609	0.307796	0.744733	710889600	526890200	538990200	402139900	490890100	422419800	356319900	397420100	531389800					73.9	15.273	0	267.44	165
A0A0F6AWW2	A0A0F6AWW2	A0A0F6AWW2	speE	tr|A0A0F6AWW2|A0A0F6AWW2_SALT1 Polyamine aminopropyltransferase OS=Salmonella typhimurium (strain 14028s / SGSC 2262) OX=588858 GN=speE PE=3 SV=1	8	8	0.70933	1	1.11338	0.806686	0.957343	1.06784	0.807764	0.95396	0.9591	105900000	83913030	132440100	86020050	118260000	102070000	123370000	116160000	59503980					42	32.095	0	140.95	124
A0A0F6AXT8	A0A0F6AXT8	A0A0F6AXT8	STM14_0542	tr|A0A0F6AXT8|A0A0F6AXT8_SALT1 Putative cysteine synthase/cystathionine beta-synthase OS=Salmonella typhimurium (strain 14028s / SGSC 2262) OX=588858 GN=STM14_0542 PE=4 SV=1	4	4	0.174061	1	1.59143	0.026844	0.203584	0.595651	0.0265921	0.232265	0.374287	4401602	1899099	2131700	1087278	1103936	778423	1919401	1690100	1362846					16.8	38.889	0	5.1817	6
A0A0F6B4T4	A0A0F6B4T4	A0A0F6B4T4	ispG	tr|A0A0F6B4T4|A0A0F6B4T4_SALT1 4-hydroxy-3-methylbut-2-en-1-yl diphosphate synthase (flavodoxin) OS=Salmonella typhimurium (strain 14028s / SGSC 2262) OX=588858 GN=ispG PE=3 SV=1	28	28	0.758032	1	1.0251	0.0575039	0.27637	1.18389	0.0814243	0.339885	1.15491	495870200	415930000	438430000	545239900	525660100	485999800	414690100	414849700	487949900					76.1	40.625	0	233.32	351
A0A0F6AZF4	A0A0F6AZF4	A0A0F6AZF4	STM14_1134	tr|A0A0F6AZF4|A0A0F6AZF4_SALT1 Putative leucine response regulator OS=Salmonella typhimurium (strain 14028s / SGSC 2262) OX=588858 GN=STM14_1134 PE=4 SV=1	6	6	0.532477	1	1.11502	0.775438	0.942465	1.0352	0.627239	0.867403	0.928409	6657204	5106101	7922301	6538100	5332097	6181602	4869698	5888698	6774204					39.9	17.487	0	35.411	29
A0A0F6B3C8	A0A0F6B3C8	A0A0F6B3C8	wzzB	tr|A0A0F6B3C8|A0A0F6B3C8_SALT1 Lipopolysaccharide O-antigen chain length regulator OS=Salmonella typhimurium (strain 14028s / SGSC 2262) OX=588858 GN=wzzB PE=4 SV=1	19	19	0.251153	1	1.14819	0.00258861	0.0959036	1.44263	0.0710379	0.322867	1.25644	243890100	201770000	178720000	263339900	267480000	247650100	179480100	165160100	195999900					57.5	36.258	0	237.49	206
A0A0F6B2C4	A0A0F6B2C4	A0A0F6B2C4	fadD	tr|A0A0F6B2C4|A0A0F6B2C4_SALT1 Long-chain-fatty-acid--CoA ligase OS=Salmonella typhimurium (strain 14028s / SGSC 2262) OX=588858 GN=fadD PE=4 SV=1	16	16	0.966781	1	1.00355	0.749155	0.931125	0.970784	0.705815	0.906998	0.967352	39877010	33226000	36926010	39945020	34162980	32454000	40927030	35301980	33505010					39.6	62.222	0	74.977	115
A0A0F6B3P9	A0A0F6B3P9	A0A0F6B3P9	mglA	tr|A0A0F6B3P9|A0A0F6B3P9_SALT1 Galactose/methyl galaxtoside transporter ATP-binding protein OS=Salmonella typhimurium (strain 14028s / SGSC 2262) OX=588858 GN=mglA PE=4 SV=1	20	20	0.729892	1	1.13133	0.0601312	0.284634	0.436097	0.00313592	0.160463	0.385471	24445990	31733980	37641010	11245010	10665000	13946010	19657010	20336990	50444980					45.1	56.477	0	28.106	66
A0A0F6AZU0	A0A0F6AZU0	A0A0F6AZU0	wraB	tr|A0A0F6AZU0|A0A0F6AZU0_SALT1 NAD(P)H dehydrogenase (quinone) OS=Salmonella typhimurium (strain 14028s / SGSC 2262) OX=588858 GN=wraB PE=3 SV=1	13	13	0.653954	1	1.0655	0.243996	0.54783	1.21882	0.207095	0.5116	1.14389	415400200	433830000	484440300	467040100	472929900	591600100	339460100	409480300	519209700					60.1	20.867	0	312.58	290
A0A0F6B0T8	A0A0F6B0T8	A0A0F6B0T8	ydiA	tr|A0A0F6B0T8|A0A0F6B0T8_SALT1 Phosphoenolpyruvate synthase regulatory protein OS=Salmonella typhimurium (strain 14028s / SGSC 2262) OX=588858 GN=ydiA PE=3 SV=1	10	10	0.696677	1	1.01206	0.250423	0.556542	0.912991	0.231678	0.536414	0.902109	28470980	25879000	26728000	21296010	25768010	26346010	26382990	26877990	26790010					44.4	31.148	0	26.567	87
A0A0F6B4F1	A0A0F6B4F1	A0A0F6B4F1	yfdZ	tr|A0A0F6B4F1|A0A0F6B4F1_SALT1 Aminotransferase OS=Salmonella typhimurium (strain 14028s / SGSC 2262) OX=588858 GN=yfdZ PE=4 SV=1	19	19	0.457482	1	0.933362	0.0263148	0.201086	0.841578	0.338202	0.64027	0.901663	114110000	85756040	99208940	96389020	90247010	81810990	104120100	104780000	109440000					51.5	46.219	0	94.406	140
A0A0F6B3D9	A0A0F6B3D9	A0A0F6B3D9	rfbH	tr|A0A0F6B3D9|A0A0F6B3D9_SALT1 CDP-6-deoxy-D-xylo-4-hexulose-3-dehydrase OS=Salmonella typhimurium (strain 14028s / SGSC 2262) OX=588858 GN=rfbH PE=3 SV=1	31	31	0.730287	1	0.97037	0.610906	0.877772	0.947536	0.764034	0.93333	0.976469	2219701000	2172301000	1976301000	2349700000	1992501000	1895101000	2008401000	2054701000	2527299000					63.6	48.103	0	323.31	511
A0A0F6B1C0	A0A0F6B1C0	A0A0F6B1C0	ydeJ	tr|A0A0F6B1C0|A0A0F6B1C0_SALT1 Competence damage-inducible protein A OS=Salmonella typhimurium (strain 14028s / SGSC 2262) OX=588858 GN=ydeJ PE=3 SV=1	6	6	0.599795	1	0.866249	0.00087491	0.0794146	1.92725	0.0320079	0.251989	2.22483	5574297	5490500	2656700	10411000	9162197	9387302	5348003	5296700	4415900					43.4	18.911	0	20.399	20
A0A0F6AYT4	A0A0F6AYT4	A0A0F6AYT4	modC	tr|A0A0F6AYT4|A0A0F6AYT4_SALT1 Molybdenum import ATP-binding protein ModC OS=Salmonella typhimurium (strain 14028s / SGSC 2262) OX=588858 GN=modC PE=3 SV=1	8	8	0.187949	1	0.727751	0.0830159	0.335993	0.616573	0.104965	0.375593	0.847231	12985000	13761010	12262000	12152000	11463000	9565603	15504000	13906990	26365000					28.1	39.055	0	31.778	46
A0A0F6B592	A0A0F6B592	A0A0F6B592	clpB	tr|A0A0F6B592|A0A0F6B592_SALT1 Chaperone protein ClpB OS=Salmonella typhimurium (strain 14028s / SGSC 2262) OX=588858 GN=clpB PE=3 SV=1	75	75	0.248741	1	1.15445	0.504983	0.806015	1.06167	0.381941	0.682638	0.919631	2550500000	2674899000	2079301000	2391900000	2127299000	2168301000	1995000000	1907801000	2422400000					75.7	95.436	0	323.31	1027
A0A0F6B1I2	A0A0F6B1I2	A0A0F6B1I2	fdnH	tr|A0A0F6B1I2|A0A0F6B1I2_SALT1 Formate dehydrogenase iron-sulfur subunit OS=Salmonella typhimurium (strain 14028s / SGSC 2262) OX=588858 GN=fdnH PE=4 SV=1	8	8	0.880256	1	0.964912	0.689483	0.905542	1.0795	0.598156	0.852938	1.11875	10523010	8561003	5926797	8874802	10935000	7703898	9997696	9451897	6289304					34.7	32.313	0	22.939	45
A0A0F6BB24	A0A0F6BB24	A0A0F6BB24	STM14_5395	tr|A0A0F6BB24|A0A0F6BB24_SALT1 Putative inner membrane protein OS=Salmonella typhimurium (strain 14028s / SGSC 2262) OX=588858 GN=STM14_5395 PE=4 SV=1	7	7	0.86752	1	1.02558	0.824365	0.957577	1.03021	0.959194	0.995203	1.00452	72626980	57140000	59078020	66873980	62752000	59218000	51887010	56700000	77252960					38.5	22.683	0	35.024	80
A0A0F6B5V0	A0A0F6B5V0	A0A0F6B5V0	sipA	tr|A0A0F6B5V0|A0A0F6B5V0_SALT1 Secreted effector protein OS=Salmonella typhimurium (strain 14028s / SGSC 2262) OX=588858 GN=sipA PE=4 SV=1	9	9	0.330091	1	0.762021	0.0882405	0.34186	0.298273	0.180522	0.478029	0.391423	2962799	3578798	1671801	415246	2616700	978375	2866701	3753700	3722900					15.5	73.967	0	10.263	23
A0A0F6B3A9	A0A0F6B3A9	A0A0F6B3A9	phsC	tr|A0A0F6B3A9|A0A0F6B3A9_SALT1 Thiosulfate reductase cytochrome B subunit OS=Salmonella typhimurium (strain 14028s / SGSC 2262) OX=588858 GN=phsC PE=4 SV=1	3	3	0.374304	1	0.45771	0.475766	0.787711	0.718534	0.57438	0.839078	1.56984	497035	3028601	4979404	2268201	2622099	4875798	2128000	6040504	6081202					11.8	28.505	0	4.9554	16
A0A0F6BAR1	A0A0F6BAR1	A0A0F6BAR1	rplI	tr|A0A0F6BAR1|A0A0F6BAR1_SALT1 50S ribosomal protein L9 OS=Salmonella typhimurium (strain 14028s / SGSC 2262) OX=588858 GN=rplI PE=3 SV=1	29	29	0.831378	1	1.03714	0.38038	0.704742	0.850945	0.313437	0.617143	0.820469	4039099000	6084304000	5180797000	3831100000	3492799000	5255107000	5990899000	4520399000	4214102000					96	15.784	0	323.31	1056
A0A0F6B7A4	A0A0F6B7A4	A0A0F6B7A4	yrbK	tr|A0A0F6B7A4|A0A0F6B7A4_SALT1 Lipopolysaccharide export system protein LptC OS=Salmonella typhimurium (strain 14028s / SGSC 2262) OX=588858 GN=yrbK PE=3 SV=1	4	4	0.239188	1	1.17237	0.119477	0.388335	1.25382	0.140231	0.413541	1.06947	25963990	23879000	25830020	27552010	27701980	25666010	21577010	26049020	17682010					25.7	21.566	0	54.69	51
A0A0F6B2J7	A0A0F6B2J7	A0A0F6B2J7	STM14_2278	tr|A0A0F6B2J7|A0A0F6B2J7_SALT1 Uncharacterized protein OS=Salmonella typhimurium (strain 14028s / SGSC 2262) OX=588858 GN=STM14_2278 PE=4 SV=1	2	2	0.208582	1	1.32943	0.0240407	0.193584	1.85969	0.039862	0.274223	1.39886	105450000	85272950	76380990	130190000	131769900	109590000	59519000	53519000	91765980					23.1	12.729	0	11.83	43
A0A0F6AZ98	A0A0F6AZ98	A0A0F6AZ98	cydC	tr|A0A0F6AZ98|A0A0F6AZ98_SALT1 Cysteine/glutathione ABC transporter membrane/ATP-binding component OS=Salmonella typhimurium (strain 14028s / SGSC 2262) OX=588858 GN=cydC PE=4 SV=1	15	15	0.862202	1	0.98207	0.264469	0.573224	1.19159	0.203741	0.505472	1.21335	56944980	46695980	48279010	68688970	68194020	48956990	48740000	46593990	59682980					34	62.989	0	116.77	98
A0A0F6B1A5	A0A0F6B1A5	A0A0F6B1A5	speG	tr|A0A0F6B1A5|A0A0F6B1A5_SALT1 Spermidine N1-acetyltransferase OS=Salmonella typhimurium (strain 14028s / SGSC 2262) OX=588858 GN=speG PE=4 SV=1	7	7	0.828884	1	0.971297	0.800345	0.955765	0.966262	0.972876	0.995656	0.994816	63250000	68487020	88439980	59530020	75277040	84168020	75609980	84730950	65258970					41.4	22.052	0	50.975	70
A0A0F6B663	A0A0F6B663	A0A0F6B663	ygdK	tr|A0A0F6B663|A0A0F6B663_SALT1 Putative FeS center assembly protein OS=Salmonella typhimurium (strain 14028s / SGSC 2262) OX=588858 GN=ygdK PE=4 SV=1	12	12	0.104272	1	0.81765	0.0443875	0.255627	0.766887	0.249494	0.554629	0.937916	48615980	45267030	51870000	47252990	46142010	43196020	61261960	50284970	67787010					89.8	16.022	0	42.919	83
A0A0F6B5Y3	A0A0F6B5Y3	A0A0F6B5Y3	STM14_3516	tr|A0A0F6B5Y3|A0A0F6B5Y3_SALT1 Putative nucleoside-diphosphate-sugar epimerase OS=Salmonella typhimurium (strain 14028s / SGSC 2262) OX=588858 GN=STM14_3516 PE=4 SV=1	10	10	0.557583	1	1.21411	0.0991937	0.356718	0.475788	0.00547478	0.185754	0.391884	19636000	20542990	21253010	11162000	7289103	6341504	14277000	11062990	30329000					27.8	34.176	0	67.769	49
A0A0F6B8F7	A0A0F6B8F7	A0A0F6B8F7	avtA	tr|A0A0F6B8F7|A0A0F6B8F7_SALT1 Valine--pyruvate transaminase OS=Salmonella typhimurium (strain 14028s / SGSC 2262) OX=588858 GN=avtA PE=4 SV=1	10	10	0.854399	1	0.98291	0.695978	0.910121	1.0427	0.649779	0.878442	1.06083	75764980	57737020	67320980	82811050	70335000	60360970	71132020	62585970	69661020					23.8	46.584	0	26.677	93
A0A0F6AZY4	A0A0F6AZY4	A0A0F6AZY4	msyB	tr|A0A0F6AZY4|A0A0F6AZY4_SALT1 Uncharacterized protein OS=Salmonella typhimurium (strain 14028s / SGSC 2262) OX=588858 GN=msyB PE=4 SV=1	3	3	0.469147	1	1.23713	0.0857483	0.342317	1.83485	0.0679396	0.315951	1.48315	28591010	20194990	20842000	27130010	38903020	37198980	26234990	20835990	11627000					37.9	14.397	0	259.34	50
A0A0F6B7X4	A0A0F6B7X4	A0A0F6B7X4	malP	tr|A0A0F6B7X4|A0A0F6B7X4_SALT1 Alpha-1,4 glucan phosphorylase OS=Salmonella typhimurium (strain 14028s / SGSC 2262) OX=588858 GN=malP PE=3 SV=1	45	45	0.976278	1	0.997292	0.00239764	0.0943	2.15228	0.000741672	0.0952222	2.15812	320140000	311130000	290990000	594259800	770360200	636380200	276149900	360750000	293320200					57.5	90.185	0	219.25	384
A0A0F6AWS9	A0A0F6AWS9	A0A0F6AWS9	mutT	tr|A0A0F6AWS9|A0A0F6AWS9_SALT1 Nucleoside triphosphate pyrophosphohydrolase OS=Salmonella typhimurium (strain 14028s / SGSC 2262) OX=588858 GN=mutT PE=3 SV=1	7	7	0.873502	1	1.01955	0.454375	0.771805	0.87435	0.344949	0.64849	0.857581	19985010	22140000	17952000	21338990	13595000	17269000	19750000	16477990	23029990					59.5	15.081	0	25.321	29
A0A0F6BB17	A0A0F6BB17	A0A0F6BB17	STM14_5388	tr|A0A0F6BB17|A0A0F6BB17_SALT1 Putative ATP-dependent Lon protease OS=Salmonella typhimurium (strain 14028s / SGSC 2262) OX=588858 GN=STM14_5388 PE=4 SV=1	17	17	0.981271	1	0.997813	0.705947	0.913388	1.01928	0.789124	0.944472	1.02152	35673000	36109020	44826030	39422020	39942020	39088980	35373980	41310980	39773020					26.2	77.462	0	52.537	95
A0A0F6BAZ6	A0A0F6BAZ6	A0A0F6BAZ6	miaE	tr|A0A0F6BAZ6|A0A0F6BAZ6_SALT1 Hydroxylase OS=Salmonella typhimurium (strain 14028s / SGSC 2262) OX=588858 GN=miaE PE=4 SV=1	5	5	0.975274	1	0.993741	0.851659	0.961319	0.969403	0.905965	0.984944	0.975508	17198010	9942297	13873000	15573000	13499010	10474990	11341010	13130010	16233010					19.6	31.14	0	9.2778	42
A0A0F6B4E2	A0A0F6B4E2	A0A0F6B4E2	yfdC	tr|A0A0F6B4E2|A0A0F6B4E2_SALT1 Uncharacterized protein OS=Salmonella typhimurium (strain 14028s / SGSC 2262) OX=588858 GN=yfdC PE=4 SV=1	2	2	0.400569	1	1.63103	0.370572	0.698541	1.49909	0.829884	0.958471	0.919105	3054582	2628898	999742	1510901	1843700	2237601	696996	2563102	1035686					7.3	34.887	0.0035199	2.2537	7
A0A0F6AZS1	A0A0F6AZS1	A0A0F6AZS1	hpaF	tr|A0A0F6AZS1|A0A0F6AZS1_SALT1 4-hydroxyphenylacetate catabolism OS=Salmonella typhimurium (strain 14028s / SGSC 2262) OX=588858 GN=hpaF PE=4 SV=1	1	1	0.0160989	0.586842	0.56434	0.440452	0.759256	0.764424	0.409773	0.711566	1.35455	571890	622440	414370	451300	1276338	636427	829656	1061575	931810					13.5	14.256	0	3.6852	4
A0A0F6AYC3	A0A0F6AYC3	A0A0F6AYC3	ccrB	tr|A0A0F6AYC3|A0A0F6AYC3_SALT1 Putative fluoride ion transporter CrcB OS=Salmonella typhimurium (strain 14028s / SGSC 2262) OX=588858 GN=ccrB PE=3 SV=1	1	1	0.668275	1	0.858013	0.702824	0.912415	0.846473	0.96372	0.996044	0.98655	2438473	1681703	2031899	3287353	1379299	1764500	1808700	1651400	4416402					7.1	13.848	0.0031847	2.3499	5
A0A0F6B1U2	A0A0F6B1U2	A0A0F6B1U2	ydaA	tr|A0A0F6B1U2|A0A0F6B1U2_SALT1 Universal stress protein UspE OS=Salmonella typhimurium (strain 14028s / SGSC 2262) OX=588858 GN=ydaA PE=4 SV=1	12	12	0.561405	1	1.11652	0.404976	0.725665	0.920869	0.317508	0.620117	0.82477	73025010	69181020	114500000	63263970	76215970	67307010	67826000	85469000	71691020					47.9	35.638	0	165.92	89
A0A0F6B8L4	A0A0F6B8L4	A0A0F6B8L4	rfaJ	tr|A0A0F6B8L4|A0A0F6B8L4_SALT1 Lipopolysaccharide glucosyltransferase OS=Salmonella typhimurium (strain 14028s / SGSC 2262) OX=588858 GN=rfaJ PE=4 SV=1	8	8	0.0253262	0.63917	0.782005	0.538884	0.829445	0.917456	0.329903	0.631912	1.17321	19601010	16309010	20326000	25367990	24328990	17000990	24441990	24163010	23006010					24.1	38.762	0	28.063	62
A0A0F6B713	A0A0F6B713	A0A0F6B713	yqjA	tr|A0A0F6B713|A0A0F6B713_SALT1 Uncharacterized protein OS=Salmonella typhimurium (strain 14028s / SGSC 2262) OX=588858 GN=yqjA PE=4 SV=1	2	2	0.881464	1	1.04033	0.141319	0.426619	1.49969	0.27786	0.583369	1.44155	12688010	5990702	7629804	15005000	14052000	8239400	9728096	8081095	6551902					11.8	24.656	0	6.8022	24
A0A0F6BA87	A0A0F6BA87	A0A0F6BA87	yjbN	tr|A0A0F6BA87|A0A0F6BA87_SALT1 tRNA-dihydrouridine(20/20a) synthase OS=Salmonella typhimurium (strain 14028s / SGSC 2262) OX=588858 GN=yjbN PE=3 SV=1	17	17	0.650225	1	1.04009	0.537218	0.829807	1.0441	0.967137	0.995038	1.00386	115070000	90032020	100630100	110870100	102590000	92721960	105110100	93520970	94258040					68.7	36.986	0	126.36	155
A0A0F6BAN6	A0A0F6BAN6	A0A0F6BAN6	yjfJ	tr|A0A0F6BAN6|A0A0F6BAN6_SALT1 Putative phage shock protein A OS=Salmonella typhimurium (strain 14028s / SGSC 2262) OX=588858 GN=yjfJ PE=4 SV=1	4	4	0.082885	0.917536	1.84807	0.905484	0.973783	1.03672	0.0387868	0.27101	0.560972	3570235	4061999	5273802	2151201	3213400	1953158	3111502	1426830	2729352					18.1	25.123	0.0045726	2.2079	4
A0A0F6B7T7	A0A0F6B7T7	A0A0F6B7T7	rpe	tr|A0A0F6B7T7|A0A0F6B7T7_SALT1 Ribulose-phosphate 3-epimerase OS=Salmonella typhimurium (strain 14028s / SGSC 2262) OX=588858 GN=rpe PE=3 SV=1	11	11	0.193961	1	0.650119	0.141102	0.426443	0.743569	0.683309	0.891991	1.14374	103770000	165459900	262590000	241600000	145090000	192439900	264140200	223180100	278340000					70.7	24.491	0	48.169	104
A0A0F6B0X2	A0A0F6B0X2	A0A0F6B0X2	pykF	tr|A0A0F6B0X2|A0A0F6B0X2_SALT1 Pyruvate kinase OS=Salmonella typhimurium (strain 14028s / SGSC 2262) OX=588858 GN=pykF PE=3 SV=1	45	45	0.97854	1	1.0017	0.0210783	0.186429	1.20935	0.0264728	0.231584	1.2073	4820598000	4242999000	4207199000	5080398000	5674807000	5252495000	4460699000	4092399000	4690003000					78.3	50.657	0	323.31	833
A0A0F6AYD6	A0A0F6AYD6	A0A0F6AYD6	rlpA	tr|A0A0F6AYD6|A0A0F6AYD6_SALT1 Endolytic peptidoglycan transglycosylase RlpA OS=Salmonella typhimurium (strain 14028s / SGSC 2262) OX=588858 GN=rlpA PE=3 SV=1	18	18	0.764059	1	0.955013	0.620959	0.884071	0.931638	0.870179	0.973569	0.975524	168790000	189170000	131320000	188720100	148200100	139179900	158230000	149620100	203340100					50.4	39.108	0	186.75	177
A0A0F6AWU7	A0A0F6AWU7	A0A0F6AWU7	pdhR	tr|A0A0F6AWU7|A0A0F6AWU7_SALT1 Transcriptional regulator PdhR OS=Salmonella typhimurium (strain 14028s / SGSC 2262) OX=588858 GN=pdhR PE=4 SV=1	7	7	0.896572	1	1.01051	0.968155	0.990142	1.0035	0.950481	0.996936	0.99306	78321040	64300980	80546950	77827960	81013020	63005970	77053950	70648980	72214030					27.2	29.411	0	24.53	87
A0A0F6B031	A0A0F6B031	A0A0F6B031	fabG	tr|A0A0F6B031|A0A0F6B031_SALT1 3-ketoacyl-(Acyl-carrier-protein) reductase OS=Salmonella typhimurium (strain 14028s / SGSC 2262) OX=588858 GN=fabG PE=4 SV=1	17	17	0.432833	1	1.08505	0.904896	0.97395	0.988258	0.0714157	0.322148	0.910792	1571199000	1505201000	1423600000	1375800000	1420599000	1301501000	1527701000	1156100000	1492201000					85.2	25.545	0	310.66	296
A0A0F6B184	A0A0F6B184	A0A0F6B184	STM14_1793	tr|A0A0F6B184|A0A0F6B184_SALT1 Serine protease OS=Salmonella typhimurium (strain 14028s / SGSC 2262) OX=588858 GN=STM14_1793 PE=3 SV=1	1	1	0.36435	1	1.62399	0.346122	0.673729	1.6878	0.952174	0.996567	1.03929	3200816	1090399	809210	629700	2686528	1874105	1285999	868227	590589					2.9	29.14	0.0066271	2.0442	15
A0A0F6B244	A0A0F6B244	A0A0F6B244	hns	sp|A0A0F6B244|HNS_SALT1 DNA-binding protein H-NS OS=Salmonella typhimurium (strain 14028s / SGSC 2262) OX=588858 GN=hns PE=1 SV=1	22	21	0.329881	1	1.3412	0.935062	0.986379	1.02624	0.126861	0.395798	0.765163	3102600000	3095900000	3225300000	1900800000	2377700000	3070798000	3553898000	2519699000	1434001000					87.6	15.542	0	323.31	797
A0A0F6B774	A0A0F6B774	A0A0F6B774	argG	tr|A0A0F6B774|A0A0F6B774_SALT1 Argininosuccinate synthase OS=Salmonella typhimurium (strain 14028s / SGSC 2262) OX=588858 GN=argG PE=3 SV=1	24	24	0.310806	1	0.908341	0.0544755	0.271266	1.218	0.0535238	0.296119	1.34091	74086030	55978040	66020990	94361020	92645010	75511980	72616030	72689030	69213030					54.1	49.754	0	141.65	181
A0A0F6BAY1	A0A0F6BAY1	A0A0F6BAY1	yjgF	tr|A0A0F6BAY1|A0A0F6BAY1_SALT1 Putative translation initiation inhibitor OS=Salmonella typhimurium (strain 14028s / SGSC 2262) OX=588858 GN=yjgF PE=4 SV=1	12	12	0.738113	1	0.921619	0.642529	0.892657	0.885598	0.745543	0.923288	0.960915	672299900	718459700	593769800	581929900	565250100	773620100	529870200	628360100	1100400000					94.5	13.575	0	180.64	169
A0A0F6B4V2	A0A0F6B4V2	A0A0F6B4V2	yfhJ	tr|A0A0F6B4V2|A0A0F6B4V2_SALT1 Uncharacterized protein OS=Salmonella typhimurium (strain 14028s / SGSC 2262) OX=588858 GN=yfhJ PE=4 SV=1	3	3	0.290205	1	1.26033	0.739112	0.927053	0.932493	0.0516494	0.296943	0.739881	94847940	78333980	75738040	66626000	51588030	66310970	56243020	53648990	93155940					81.8	7.6854	0	31.371	22
A0A0F6B3L1	A0A0F6B3L1	A0A0F6B3L1	metG	tr|A0A0F6B3L1|A0A0F6B3L1_SALT1 Methionine--tRNA ligase OS=Salmonella typhimurium (strain 14028s / SGSC 2262) OX=588858 GN=metG PE=3 SV=1	43	43	0.901323	1	0.993537	0.148941	0.433133	1.1503	0.149277	0.427754	1.15779	773689700	678419600	707059700	894099900	895020000	719760300	767909600	697880400	706119900					62	76.273	0	323.31	542
A0A0F6B9J7	A0A0F6B9J7	A0A0F6B9J7	yihZ	tr|A0A0F6B9J7|A0A0F6B9J7_SALT1 D-aminoacyl-tRNA deacylase OS=Salmonella typhimurium (strain 14028s / SGSC 2262) OX=588858 GN=yihZ PE=3 SV=1	7	7	0.668046	1	0.914397	0.872942	0.967946	0.968071	0.532538	0.811726	1.0587	45710010	36617020	40297020	47714020	42145980	39800010	34321020	40594000	63320030					57.9	15.925	0	24.302	67
A0A0F6AZU4	A0A0F6AZU4	A0A0F6AZU4	STM14_1277	tr|A0A0F6AZU4|A0A0F6AZU4_SALT1 Putative periplasmic protein OS=Salmonella typhimurium (strain 14028s / SGSC 2262) OX=588858 GN=STM14_1277 PE=4 SV=1	10	10	0.163744	1	2.02783	0.861521	0.96522	0.930603	0.00858668	0.203767	0.458915	56693030	59409020	36361000	21198990	24506990	22782990	12218000	26089000	46075020					48.9	14.132	0	77.533	78
A0A0F6AY52	A0A0F6AY52	A0A0F6AY52	STM14_0662	tr|A0A0F6AY52|A0A0F6AY52_SALT1 Putative DNA repair ATPase OS=Salmonella typhimurium (strain 14028s / SGSC 2262) OX=588858 GN=STM14_0662 PE=4 SV=1	13	13	0.0778508	0.899483	1.69497	0.452223	0.770902	0.81815	0.0220842	0.217925	0.482693	27638000	35231020	22742010	9933901	15809990	15857010	20254990	19591010	11460000					40.9	45.483	0	29.263	62
A0A0F6AZ35	A0A0F6AZ35	A0A0F6AZ35	deoR	tr|A0A0F6AZ35|A0A0F6AZ35_SALT1 DNA-binding transcriptional repressor DeoR OS=Salmonella typhimurium (strain 14028s / SGSC 2262) OX=588858 GN=deoR PE=4 SV=1	6	6	0.725979	1	0.948626	0.784377	0.949551	1.05176	0.587416	0.846425	1.10872	15242010	10754990	13319000	12347000	19131990	12597000	12109010	12757000	16557000					23.4	28.204	0	19.216	51
A0A0F6B353	A0A0F6B353	A0A0F6B353	amn	tr|A0A0F6B353|A0A0F6B353_SALT1 AMP nucleosidase OS=Salmonella typhimurium (strain 14028s / SGSC 2262) OX=588858 GN=amn PE=3 SV=1	15	15	0.119672	1	1.16823	0.143025	0.427931	1.13508	0.758776	0.930221	0.971627	53542000	61655960	48954010	58459020	48133000	52681990	43411970	46629980	50073010					30.6	54.003	0	64.652	105
A0A0F6B9P2	A0A0F6B9P2	A0A0F6B9P2	sbp	tr|A0A0F6B9P2|A0A0F6B9P2_SALT1 Sulfate transporter subunit OS=Salmonella typhimurium (strain 14028s / SGSC 2262) OX=588858 GN=sbp PE=4 SV=1	9	9	0.00996364	0.441935	2.71275	0.0418447	0.24793	2.0437	0.0656605	0.311871	0.753369	22131990	20931000	22516010	20474990	14336990	15193000	6022801	7071898	12267000					35.3	36.54	0	23.798	54
A0A0F6B2G1	A0A0F6B2G1	A0A0F6B2G1	yebU	tr|A0A0F6B2G1|A0A0F6B2G1_SALT1 Ribosomal RNA small subunit methyltransferase F OS=Salmonella typhimurium (strain 14028s / SGSC 2262) OX=588858 GN=yebU PE=3 SV=1	10	10	0.968606	1	1.00525	0.890302	0.971206	0.983668	0.894076	0.984128	0.978527	76449990	51889000	58028960	54131970	73367960	54307020	60028000	56506040	66807000					33.4	53.29	0	22.557	64
A0A0F6AWQ6	A0A0F6AWQ6	A0A0F6AWQ6	ilvH	tr|A0A0F6AWQ6|A0A0F6AWQ6_SALT1 Acetolactate synthase 3 regulatory subunit OS=Salmonella typhimurium (strain 14028s / SGSC 2262) OX=588858 GN=ilvH PE=4 SV=1	6	6	0.137013	1	0.675251	0.315479	0.64149	0.788935	0.3576	0.657667	1.16836	11858000	8560403	11993010	13986000	13613010	10198000	14067000	12476010	22530010					46	18.063	0	30.476	40
A0A0F6B5W5	A0A0F6B5W5	A0A0F6B5W5	invG	tr|A0A0F6B5W5|A0A0F6B5W5_SALT1 Outer membrane secretin OS=Salmonella typhimurium (strain 14028s / SGSC 2262) OX=588858 GN=invG PE=3 SV=1	16	16	0.21613	1	0.631517	0.000496928	0.0529655	0.0313951	0.00100224	0.09568	0.0497138	26942000	16590000	12152000	1055600	1211300	521920	36287000	18354990	32379000					35.4	61.765	0	54.926	69
A0A0F6B6D2	A0A0F6B6D2	A0A0F6B6D2	lysS	tr|A0A0F6B6D2|A0A0F6B6D2_SALT1 Lysine--tRNA ligase OS=Salmonella typhimurium (strain 14028s / SGSC 2262) OX=588858 GN=lysS PE=3 SV=1	47	47	0.447406	1	0.941851	0.301394	0.619589	1.09824	0.0128526	0.212727	1.16604	1961000000	1919500000	1963900000	2388800000	2310999000	2123000000	2342900000	2059700000	1833501000					80.8	57.575	0	323.31	621
A0A0F6B1S9	A0A0F6B1S9	A0A0F6B1S9	nifJ	tr|A0A0F6B1S9|A0A0F6B1S9_SALT1 Putative pyruvate-flavodoxin oxidoreductase OS=Salmonella typhimurium (strain 14028s / SGSC 2262) OX=588858 GN=nifJ PE=3 SV=1	38	38	0.775621	1	0.975024	0.0124089	0.162538	1.62649	0.00739849	0.207	1.66816	105620000	101900000	90108950	194910000	161420100	143090000	116199900	95304980	94475990					40	128.58	0	281.85	254
A0A0F6B8C7	A0A0F6B8C7	A0A0F6B8C7	tag	tr|A0A0F6B8C7|A0A0F6B8C7_SALT1 3-methyl-adenine DNA glycosylase I OS=Salmonella typhimurium (strain 14028s / SGSC 2262) OX=588858 GN=tag PE=4 SV=1	3	3	0.411199	1	1.16237	0.761465	0.93774	1.0606	0.593862	0.852026	0.912452	22231990	15836000	18461000	13334000	18512010	20003010	19997010	16314010	12685990					20.2	21.881	0	22.02	15
A0A0F6B205	A0A0F6B205	A0A0F6B205	topA	tr|A0A0F6B205|A0A0F6B205_SALT1 DNA topoisomerase 1 OS=Salmonella typhimurium (strain 14028s / SGSC 2262) OX=588858 GN=topA PE=3 SV=1	48	48	0.800776	1	0.983509	0.32468	0.652799	1.09705	0.279852	0.585212	1.11545	443200100	444589800	384170100	515499800	499250100	408210000	456429800	400180200	435630100					63.5	97.302	0	323.31	522
A0A0F6B835	A0A0F6B835	A0A0F6B835	rpoH	tr|A0A0F6B835|A0A0F6B835_SALT1 RNA polymerase sigma factor RpoH OS=Salmonella typhimurium (strain 14028s / SGSC 2262) OX=588858 GN=rpoH PE=3 SV=1	6	6	0.488137	1	1.26003	0.563494	0.848394	1.24475	0.964371	0.996238	0.987871	10683000	6934301	7356698	11730000	8130799	5508699	5584499	4446398	10971000					27.1	32.561	0	32.281	30
A0A0F6B3R6	A0A0F6B3R6	A0A0F6B3R6	cirA	tr|A0A0F6B3R6|A0A0F6B3R6_SALT1 Colicin I receptor OS=Salmonella typhimurium (strain 14028s / SGSC 2262) OX=588858 GN=cirA PE=3 SV=1	27	27	0.778069	1	0.97055	0.735053	0.927368	1.05785	0.626244	0.867568	1.08995	71962040	55930990	57746030	82084020	72112040	50843020	63680020	56991000	70051030					48.3	73.711	0	113.25	201
A0A0F6B5N0	A0A0F6B5N0	A0A0F6B5N0	yqaB	tr|A0A0F6B5N0|A0A0F6B5N0_SALT1 Fructose-1-phosphatase OS=Salmonella typhimurium (strain 14028s / SGSC 2262) OX=588858 GN=yqaB PE=4 SV=1	4	4	0.723524	1	1.08246	0.509083	0.810653	1.13719	0.780617	0.940367	1.05056	64221030	50286030	39477980	62581000	46605020	50684030	41216990	38606980	63169030					27.1	20.721	0	12.896	17
A0A0F6B3A4	A0A0F6B3A4	A0A0F6B3A4	yeeX	tr|A0A0F6B3A4|A0A0F6B3A4_SALT1 UPF0265 protein YeeX OS=Salmonella typhimurium (strain 14028s / SGSC 2262) OX=588858 GN=yeeX PE=3 SV=1	9	9	0.931614	1	1.01435	0.150077	0.433306	0.642816	0.19043	0.485457	0.633722	270570000	445140300	404049900	148400100	240170100	347500200	342379900	355230100	383380100					77.5	13.073	0	125.79	226
A0A0F6BAW9	A0A0F6BAW9	A0A0F6BAW9	STM14_5337	tr|A0A0F6BAW9|A0A0F6BAW9_SALT1 Putative selenocysteine synthase OS=Salmonella typhimurium (strain 14028s / SGSC 2262) OX=588858 GN=STM14_5337 PE=4 SV=1	12	12	0.0667103	0.896812	1.06486	0.156675	0.441606	1.19646	0.325745	0.627831	1.12358	7702605	8240500	7802299	10644000	8827597	7476200	7644596	7318003	7331396					33.9	39.878	0	24.434	45
A0A0F6B0Y3	A0A0F6B0Y3	A0A0F6B0Y3	orf319	tr|A0A0F6B0Y3|A0A0F6B0Y3_SALT1 Putative inner membrane protein OS=Salmonella typhimurium (strain 14028s / SGSC 2262) OX=588858 GN=orf319 PE=4 SV=1	4	4	0.359681	1	1.15375	0.371006	0.698398	1.13776	0.937714	0.994013	0.986141	4903200	5371798	7387204	4565699	6523198	6265104	4656099	5665400	4802800					17.2	36.459	0	13.023	26
A0A0F6B748	A0A0F6B748	A0A0F6B748	yraM	tr|A0A0F6B748|A0A0F6B748_SALT1 Penicillin-binding protein activator LpoA OS=Salmonella typhimurium (strain 14028s / SGSC 2262) OX=588858 GN=yraM PE=3 SV=1	29	29	0.837295	1	1.01886	0.484527	0.794568	1.07215	0.401846	0.701828	1.05231	267200100	247350100	240070100	284840100	265450200	244530000	227570100	228190100	288890100					50	72.621	0	299.64	278
A0A0F6AXK6	A0A0F6AXK6	A0A0F6AXK6	yaiI	tr|A0A0F6AXK6|A0A0F6AXK6_SALT1 UPF0178 protein YaiI OS=Salmonella typhimurium (strain 14028s / SGSC 2262) OX=588858 GN=yaiI PE=3 SV=1	8	8	0.150868	1	0.867882	0.128835	0.405733	0.848843	0.715557	0.913572	0.978062	19404990	19299000	17507990	19909000	17004990	18120010	20288010	19838010	24920990					49	16.945	0	13.954	53
A0A0F6BAA5	A0A0F6BAA5	A0A0F6BAA5	STM14_5118	tr|A0A0F6BAA5|A0A0F6BAA5_SALT1 Putative methyl-accepting chemotaxis protein OS=Salmonella typhimurium (strain 14028s / SGSC 2262) OX=588858 GN=STM14_5118 PE=3 SV=1	7	7	0.071051	0.881117	0.394523	0.0385119	0.241309	0.264777	0.485291	0.771982	0.671133	1930255	5737604	4666803	5355701	1403266	2078900	11210000	11462000	6550602					16.7	51.455	0	9.6556	20
A0A0F6AZA0	A0A0F6AZA0	A0A0F6AZA0	trxB	tr|A0A0F6AZA0|A0A0F6AZA0_SALT1 Thioredoxin reductase OS=Salmonella typhimurium (strain 14028s / SGSC 2262) OX=588858 GN=trxB PE=3 SV=1	14	14	0.31738	1	1.15069	0.154479	0.440009	1.2094	0.663801	0.883053	1.05102	774089700	628580400	581110300	781590500	656990000	639299600	555430100	496890000	672419900					68	34.684	0	323.31	254
A0A0F6B741	A0A0F6B741	A0A0F6B741	agaR	tr|A0A0F6B741|A0A0F6B741_SALT1 AGA operon transcriptional repressor OS=Salmonella typhimurium (strain 14028s / SGSC 2262) OX=588858 GN=agaR PE=4 SV=1	12	12	0.615599	1	1.09238	0.697087	0.910102	0.936477	0.236999	0.540474	0.857281	30003010	34325010	40123020	26340990	29239990	33801010	35337990	37369980	24004000					62.5	30.156	0	130.34	88
A0A0F6AYQ0	A0A0F6AYQ0	A0A0F6AYQ0	tolA	tr|A0A0F6AYQ0|A0A0F6AYQ0_SALT1 Cell envelope integrity inner membrane protein TolA OS=Salmonella typhimurium (strain 14028s / SGSC 2262) OX=588858 GN=tolA PE=4 SV=1	12	12	0.430553	1	1.18	0.395338	0.717229	1.18752	0.969206	0.99499	1.00638	83779010	63665960	56592980	77603050	71668000	55320020	52911980	45868980	75699000					39.6	41.865	0	186.44	116
A0A0F6B0W9	A0A0F6B0W9	A0A0F6B0W9	ynhG	tr|A0A0F6B0W9|A0A0F6B0W9_SALT1 Uncharacterized protein OS=Salmonella typhimurium (strain 14028s / SGSC 2262) OX=588858 GN=ynhG PE=4 SV=1	17	16	0.485038	1	1.11677	0.873613	0.967895	0.974788	0.104083	0.375449	0.872861	62918980	58647990	56195000	56832010	51810030	46833980	49974010	43070000	69170040					63.1	36.129	0	124.07	109
A0A0F6BAB7	A0A0F6BAB7	A0A0F6BAB7	STM14_5130	tr|A0A0F6BAB7|A0A0F6BAB7_SALT1 Putative glutathione S-transferase OS=Salmonella typhimurium (strain 14028s / SGSC 2262) OX=588858 GN=STM14_5130 PE=3 SV=1	4	4	0.239168	1	1.21439	0.15003	0.434342	1.71699	0.270227	0.579678	1.41387	2342201	2431600	2278800	5697902	2461200	2615700	2158300	1467600	2287850					21.2	24.895	0	5.3428	13
A0A0F6B3Z2	A0A0F6B3Z2	A0A0F6B3Z2	eco	tr|A0A0F6B3Z2|A0A0F6B3Z2_SALT1 Ecotin OS=Salmonella typhimurium (strain 14028s / SGSC 2262) OX=588858 GN=eco PE=3 SV=1	10	10	0.214267	1	1.21157	0.00372353	0.103269	2.45997	0.00326188	0.154574	2.03041	96603990	101219900	118449900	176620100	233949900	234630100	69089980	94376990	99879060					57.9	18.218	0	110.35	98
A0A0F6AXZ1	A0A0F6AXZ1	A0A0F6AXZ1	ybbP	tr|A0A0F6AXZ1|A0A0F6AXZ1_SALT1 Putative inner membrane protein OS=Salmonella typhimurium (strain 14028s / SGSC 2262) OX=588858 GN=ybbP PE=4 SV=1	7	7	0.150708	1	1.32807	0.0540099	0.270658	2.3219	0.165107	0.455882	1.74832	4064502	2601299	2861102	9867798	4358600	3758601	1981000	2563000	2543499					12.8	88.772	0	14.671	20
A0A0F6BA76	A0A0F6BA76	A0A0F6BA76	malM	tr|A0A0F6BA76|A0A0F6BA76_SALT1 Maltose regulon periplasmic protein OS=Salmonella typhimurium (strain 14028s / SGSC 2262) OX=588858 GN=malM PE=4 SV=1	17	17	0.657372	1	0.905223	0.580008	0.857629	0.912557	0.967856	0.995415	1.0081	364170000	512839900	288859900	336629800	364159900	450859900	327260000	449860300	494010000					62.3	31.823	0	266.28	177
A0A0F6AZ97	A0A0F6AZ97	A0A0F6AZ97	aat	tr|A0A0F6AZ97|A0A0F6AZ97_SALT1 Leucyl/phenylalanyl-tRNA--protein transferase OS=Salmonella typhimurium (strain 14028s / SGSC 2262) OX=588858 GN=aat PE=3 SV=1	3	2	0.653647	1	0.887248	0.316471	0.64236	1.20339	0.251635	0.556551	1.35632	3781099	1853300	2410000	3854522	3774801	2895999	2808499	2333099	3690103					15	26.672	0	15.316	9
A0A0F6AWW7	A0A0F6AWW7	A0A0F6AWW7	yadF	tr|A0A0F6AWW7|A0A0F6AWW7_SALT1 Carbonic anhydrase OS=Salmonella typhimurium (strain 14028s / SGSC 2262) OX=588858 GN=yadF PE=3 SV=1	13	13	0.0587459	0.855583	1.16383	0.0278888	0.204542	1.27291	0.33748	0.639469	1.09372	650990300	627599700	740270000	833530000	707570300	670929800	605999700	577739700	547989600					49.5	24.821	0	175.98	227
A0A0F6B1G1	A0A0F6B1G1	A0A0F6B1G1	STM14_1871	tr|A0A0F6B1G1|A0A0F6B1G1_SALT1 Putative cytoplasmic protein OS=Salmonella typhimurium (strain 14028s / SGSC 2262) OX=588858 GN=STM14_1871 PE=4 SV=1	3	3	0.71953	1	1.06375	0.506565	0.807284	1.10158	0.797896	0.949009	1.03557	10773000	8352697	7407302	10266000	8648999	8336601	7304896	7316301	10361010					53.7	9.0902	0	43.998	31
A0A0F6B0G7	A0A0F6B0G7	A0A0F6B0G7	STM14_1514	tr|A0A0F6B0G7|A0A0F6B0G7_SALT1 Uncharacterized protein OS=Salmonella typhimurium (strain 14028s / SGSC 2262) OX=588858 GN=STM14_1514 PE=4 SV=1	1	1	0.0506084	0.803812	4.06773	0.157585	0.4423	3.75244	0.910218	0.987003	0.92249	4941197	2531399	2158300	9164256	1134165	2038995	413463	555289	1746998					50	5.4163	0	10.358	4
A0A0F6AY00	A0A0F6AY00	A0A0F6AY00	allA	tr|A0A0F6AY00|A0A0F6AY00_SALT1 Ureidoglycolate lyase OS=Salmonella typhimurium (strain 14028s / SGSC 2262) OX=588858 GN=allA PE=3 SV=1	7	7	0.268674	1	0.909794	0.0483486	0.264253	0.755176	0.14108	0.415155	0.830052	7779803	6474798	7294502	5010003	6347904	6607504	7705701	7307697	8664999					53.8	18.138	0	36.626	42
A0A0F6B7G6	A0A0F6B7G6	A0A0F6B7G6	mreB	tr|A0A0F6B7G6|A0A0F6B7G6_SALT1 Rod shape-determining protein OS=Salmonella typhimurium (strain 14028s / SGSC 2262) OX=588858 GN=mreB PE=4 SV=1	22	22	0.628508	1	0.966737	0.903424	0.974157	0.992695	0.463833	0.757898	1.02685	1237701000	1365501000	1358101000	1373100000	1352400000	1338300000	1373400000	1234000000	1499001000					70.3	36.952	0	323.31	537
A0A0F6BAT4	A0A0F6BAT4	A0A0F6BAT4	ppa	tr|A0A0F6BAT4|A0A0F6BAT4_SALT1 Inorganic pyrophosphatase OS=Salmonella typhimurium (strain 14028s / SGSC 2262) OX=588858 GN=ppa PE=3 SV=1	14	14	0.643011	1	1.06395	0.910384	0.975865	0.989867	0.516174	0.800944	0.930374	1409500000	1200300000	1011000000	1052700000	1179999000	1108900000	1113099000	986539700	1293300000					56.8	19.676	0	233.96	339
A0A0F6B0Y2	A0A0F6B0Y2	A0A0F6B0Y2	orf70	tr|A0A0F6B0Y2|A0A0F6B0Y2_SALT1 Uncharacterized protein OS=Salmonella typhimurium (strain 14028s / SGSC 2262) OX=588858 GN=orf70 PE=4 SV=1	3	3	0.197108	1	1.78801	0.738095	0.927811	1.14676	0.0191386	0.213782	0.641361	5213600	6172799	6527701	4150901	4237103	3151198	1593373	4486499	5140999					42.9	7.9473	0	10.842	15
A0A0F6B1H2	A0A0F6B1H2	A0A0F6B1H2	STM14_1883	tr|A0A0F6B1H2|A0A0F6B1H2_SALT1 Malto-oligosyltrehalose trehalohydrolase OS=Salmonella typhimurium (strain 14028s / SGSC 2262) OX=588858 GN=STM14_1883 PE=3 SV=1	14	14	0.734576	1	0.974402	0.0543277	0.271628	1.20076	0.00289465	0.153652	1.2323	35966990	39126980	38994990	47236000	47940000	45348970	43582020	39216010	34705990					33.5	65.773	0	68.931	130
A0A0F6AWP0	A0A0F6AWP0	A0A0F6AWP0	yabI	tr|A0A0F6AWP0|A0A0F6AWP0_SALT1 Uncharacterized protein OS=Salmonella typhimurium (strain 14028s / SGSC 2262) OX=588858 GN=yabI PE=4 SV=1	1	1	0.0878656	0.936122	1.36757	0.0747026	0.32208	1.37126	0.986746	0.998067	1.00269	3071302	2645799	3890801	3353701	3659132	2597299	2570099	1965701	2446805					2.7	28.485	0.0069686	2.017	10
A0A0F6B661	A0A0F6B661	A0A0F6B661	ygdI	tr|A0A0F6B661|A0A0F6B661_SALT1 Putative lipoprotein OS=Salmonella typhimurium (strain 14028s / SGSC 2262) OX=588858 GN=ygdI PE=4 SV=1	6	6	0.431185	1	1.30238	0.493431	0.800824	1.22047	0.737594	0.920473	0.937102	19418010	28020010	16006000	17296010	18574990	22307010	13703000	11127010	25854990					56	8.1261	0	93.424	29
A0A0F6AXM1	A0A0F6AXM1	A0A0F6AXM1	brnQ	tr|A0A0F6AXM1|A0A0F6AXM1_SALT1 Branched-chain amino acid transport system carrier protein OS=Salmonella typhimurium (strain 14028s / SGSC 2262) OX=588858 GN=brnQ PE=3 SV=1	3	3	0.155201	1	0.706652	0.383968	0.709062	1.15082	0.0668492	0.312816	1.62855	14950010	11262990	8338695	19187010	20959990	15079990	18440000	16655000	12956000					9.3	46.22	0	9.2791	29
A0A0F6B170	A0A0F6B170	A0A0F6B170	rstA	tr|A0A0F6B170|A0A0F6B170_SALT1 DNA-binding transcriptional regulator RstA OS=Salmonella typhimurium (strain 14028s / SGSC 2262) OX=588858 GN=rstA PE=4 SV=1	10	10	0.0792433	0.906502	1.24301	0.0490654	0.2646	1.37242	0.421195	0.719962	1.10411	150700100	121889900	129050100	164649900	157509900	123030000	100879900	99595040	122850000					37.4	27.202	0	30.994	91
A0A0F6B8T3	A0A0F6B8T3	A0A0F6B8T3	STM14_4554	tr|A0A0F6B8T3|A0A0F6B8T3_SALT1 Putative glycosyl hydrolase OS=Salmonella typhimurium (strain 14028s / SGSC 2262) OX=588858 GN=STM14_4554 PE=3 SV=1	13	13	0.383351	1	0.888186	0.453712	0.771529	0.878927	0.93817	0.993634	0.989576	12212000	10206010	10372000	8889399	10710000	13158000	14836010	12129000	10253000					33.5	53.172	0	26.162	60
A0A0F6AZ68	A0A0F6AZ68	A0A0F6AZ68	STM14_1047	tr|A0A0F6AZ68|A0A0F6AZ68_SALT1 Putative nucleoside-diphosphate-sugar epimerase OS=Salmonella typhimurium (strain 14028s / SGSC 2262) OX=588858 GN=STM14_1047 PE=4 SV=1	11	11	0.354136	1	1.10203	0.592075	0.864075	1.0632	0.54835	0.82137	0.964756	43394010	42880000	45198020	46939980	40200010	40020990	39954000	33853020	46457990					39.2	37.979	0	52.868	81
A0A0F6B8W9	A0A0F6B8W9	A0A0F6B8W9	yidF	tr|A0A0F6B8W9|A0A0F6B8W9_SALT1 Putative cytoplasmic protein OS=Salmonella typhimurium (strain 14028s / SGSC 2262) OX=588858 GN=yidF PE=4 SV=1	2	2	0.527434	1	0.845723	0.0824381	0.336225	0.767346	0.681514	0.891321	0.907326	1401401	1477300	2753199	1516649	1622001	1730701	1745689	2124700	2540502					13.1	20.453	0	15.632	15
A0A0F6B896	A0A0F6B896	A0A0F6B896	STM14_4356	tr|A0A0F6B896|A0A0F6B896_SALT1 Glucanase OS=Salmonella typhimurium (strain 14028s / SGSC 2262) OX=588858 GN=STM14_4356 PE=3 SV=1	8	8	0.294703	1	0.873039	0.0313948	0.218944	0.756993	0.296384	0.597676	0.867077	11290010	8615799	11824000	10149000	9152499	8071699	13339000	11134000	11638000					23	41.754	0	15.403	59
A0A0F6AWQ4	A0A0F6AWQ4	A0A0F6AWQ4	leuO	tr|A0A0F6AWQ4|A0A0F6AWQ4_SALT1 Leucine transcriptional activator OS=Salmonella typhimurium (strain 14028s / SGSC 2262) OX=588858 GN=leuO PE=3 SV=1	4	4	0.25927	1	1.82209	0.00361858	0.104275	3.7343	0.1666	0.458658	2.04946	2293725	3252320	818769	4167402	4078201	3093700	707821	1035406	1377683					16.9	35.716	0	3.9849	5
A0A0F6B4V3	A0A0F6B4V3	A0A0F6B4V3	fdx	tr|A0A0F6B4V3|A0A0F6B4V3_SALT1 Electron carrer protein OS=Salmonella typhimurium (strain 14028s / SGSC 2262) OX=588858 GN=fdx PE=4 SV=1	9	9	0.692714	1	1.07864	0.913764	0.978584	1.01575	0.671088	0.888063	0.941694	350579900	261409900	231000000	266130100	277549900	239340000	232470000	219440000	330680200					91.9	12.389	0	166.5	166
A0A0F6B4S8	A0A0F6B4S8	A0A0F6B4S8	yfgJ	tr|A0A0F6B4S8|A0A0F6B4S8_SALT1 Putative cytoplasmic protein OS=Salmonella typhimurium (strain 14028s / SGSC 2262) OX=588858 GN=yfgJ PE=4 SV=1	7	7	0.790698	1	1.06913	0.691082	0.907325	1.1005	0.817115	0.953643	1.02934	21027990	16483000	15200990	20312000	17288990	16363000	15165000	11688990	24322010					97.3	8.0792	0	15.636	53
A0A0F6B757	A0A0F6B757	A0A0F6B757	yhbT	tr|A0A0F6B757|A0A0F6B757_SALT1 Putative lipid carrier protein OS=Salmonella typhimurium (strain 14028s / SGSC 2262) OX=588858 GN=yhbT PE=4 SV=1	9	9	0.459245	1	0.837911	0.380363	0.70522	0.796301	0.775351	0.938524	0.950341	67866990	52935980	74722970	47782000	74670030	64578960	56603980	73959980	109000000					55.2	19.748	0	56.018	78
A0A0F6B8L1	A0A0F6B8L1	A0A0F6B8L1	rfaK	tr|A0A0F6B8L1|A0A0F6B8L1_SALT1 Putative hexose transferase OS=Salmonella typhimurium (strain 14028s / SGSC 2262) OX=588858 GN=rfaK PE=4 SV=1	12	12	0.498092	1	1.06185	0.286925	0.602461	1.0771	0.89134	0.982167	1.01437	69738980	54198000	67363980	67685990	68585980	57245030	58893980	61699020	58525990					37	43.151	0	86.084	103
A0A0F6B6N8	A0A0F6B6N8	A0A0F6B6N8	STM14_3781	tr|A0A0F6B6N8|A0A0F6B6N8_SALT1 Putative oxidoreductase OS=Salmonella typhimurium (strain 14028s / SGSC 2262) OX=588858 GN=STM14_3781 PE=4 SV=1	3	3	0.663568	1	0.752795	0.912985	0.977825	0.936097	0.612044	0.862854	1.2435	1870417	4593197	1689001	4557003	2002034	3058198	1739199	2169899	9012897					7.9	47.852	0	3.2404	7
A0A0F6B620	A0A0F6B620	A0A0F6B620	ptpS	tr|A0A0F6B620|A0A0F6B620_SALT1 6-carboxy-5,6,7,8-tetrahydropterin synthase OS=Salmonella typhimurium (strain 14028s / SGSC 2262) OX=588858 GN=ptpS PE=3 SV=1	6	6	0.554997	1	1.0994	0.340463	0.670671	0.849352	0.0781649	0.333851	0.772562	75548030	85936040	66545980	49746980	64553020	62035020	67592980	86443000	55644960					50.8	13.617	0	36.966	58
A0A0F6AW57	A0A0F6AW57	A0A0F6AW57	rlgA	tr|A0A0F6AW57|A0A0F6AW57_SALT1 Putative resolvase OS=Salmonella typhimurium (strain 14028s / SGSC 2262) OX=588858 GN=rlgA PE=4 SV=1	3	3	0.993668	1	1.00131	0.476898	0.787324	1.1034	0.640712	0.874068	1.10195	5011699	3216001	3160599	4622799	4586098	3215202	3861699	3434199	3826100					19.4	20.586	0	10.894	23
A0A0F6B219	A0A0F6B219	A0A0F6B219	trpA	tr|A0A0F6B219|A0A0F6B219_SALT1 Tryptophan synthase alpha chain OS=Salmonella typhimurium (strain 14028s / SGSC 2262) OX=588858 GN=trpA PE=3 SV=1	11	11	0.718506	1	1.02761	0.563814	0.848036	1.04793	0.83535	0.962387	1.01977	19781000	20624000	24092990	20163000	20818010	24833010	22251010	20778990	19591010					47.4	28.671	0	64.572	73
A0A0F6B5X3	A0A0F6B5X3	A0A0F6B5X3	STM14_3505	tr|A0A0F6B5X3|A0A0F6B5X3_SALT1 Putative ABC-type transporter OS=Salmonella typhimurium (strain 14028s / SGSC 2262) OX=588858 GN=STM14_3505 PE=4 SV=1	4	4	0.347649	1	1.05516	0.85568	0.962034	0.988213	0.341711	0.645695	0.936552	16846010	14922990	15593010	16181000	14573000	13656000	14184990	14691010	16011990					36.5	10.678	0	44.101	37
A0A0F6AXW6	A0A0F6AXW6	A0A0F6AXW6	recR	tr|A0A0F6AXW6|A0A0F6AXW6_SALT1 Recombination protein RecR OS=Salmonella typhimurium (strain 14028s / SGSC 2262) OX=588858 GN=recR PE=3 SV=1	9	9	0.810201	1	0.986303	0.017856	0.183155	0.769085	0.0147779	0.209166	0.779765	83919020	90042020	80885980	69105970	70249970	59691030	88541060	78981020	91091980					59.2	21.715	0	133.27	79
A0A0F6B8I3	A0A0F6B8I3	A0A0F6B8I3	yibL	tr|A0A0F6B8I3|A0A0F6B8I3_SALT1 Uncharacterized protein OS=Salmonella typhimurium (strain 14028s / SGSC 2262) OX=588858 GN=yibL PE=4 SV=1	13	13	0.949431	1	0.993418	0.377084	0.70219	0.917108	0.356553	0.656022	0.923184	96780020	81166960	79367990	85345020	73229970	78488960	87437000	74940020	97052040					75	13.792	0	22.875	119
A0A0F6B3C1	A0A0F6B3C1	A0A0F6B3C1	hisD	tr|A0A0F6B3C1|A0A0F6B3C1_SALT1 Histidinol dehydrogenase OS=Salmonella typhimurium (strain 14028s / SGSC 2262) OX=588858 GN=hisD PE=3 SV=1	13	13	0.260009	1	1.21887	0.492201	0.801651	1.13682	0.64031	0.873797	0.932683	102520000	87751990	77572990	102859900	70869000	77673980	75211980	57496010	89120980					38.5	45.888	0	142.57	124
A0A0F6B237	A0A0F6B237	A0A0F6B237	oppB	tr|A0A0F6B237|A0A0F6B237_SALT1 Oligopeptide transporter permease OS=Salmonella typhimurium (strain 14028s / SGSC 2262) OX=588858 GN=oppB PE=3 SV=1	4	4	0.632616	1	1.15156	0.633982	0.890117	0.893558	0.218122	0.524118	0.775956	8959305	4993901	6648804	5579097	5154202	4833298	4777203	4581401	8900806					16	33.42	0	6.3521	31
A0A0F6AXM2	A0A0F6AXM2	A0A0F6AXM2	proY	tr|A0A0F6AXM2|A0A0F6AXM2_SALT1 Putative proline-specific permease OS=Salmonella typhimurium (strain 14028s / SGSC 2262) OX=588858 GN=proY PE=4 SV=1	4	4	0.626957	1	1.06092	0.37304	0.698514	0.956963	0.399336	0.700134	0.90201	24812010	20391000	17157990	18635010	19300990	17712990	20421000	19693010	18077010					8.3	50.047	0	8.1102	32
A0A0F6B7V1	A0A0F6B7V1	A0A0F6B7V1	yrfG	tr|A0A0F6B7V1|A0A0F6B7V1_SALT1 Putative hydrolase OS=Salmonella typhimurium (strain 14028s / SGSC 2262) OX=588858 GN=yrfG PE=4 SV=1	9	9	0.785096	1	0.97835	0.283094	0.596952	1.08373	0.246485	0.550892	1.10772	36724980	30217020	31409000	38826980	36784020	33171010	30796980	33514000	36061980					52.7	25.352	0	37.691	83
A0A0F6B492	A0A0F6B492	A0A0F6B492	yfcF	tr|A0A0F6B492|A0A0F6B492_SALT1 Putative glutathione S-transferase OS=Salmonella typhimurium (strain 14028s / SGSC 2262) OX=588858 GN=yfcF PE=4 SV=1	11	11	0.592769	1	1.1002	0.0517721	0.267707	1.40688	0.134598	0.407365	1.27875	33074010	22176010	29918010	39828010	34031980	33851990	22086010	23478000	31777010					47.2	23.947	0	31.84	80
A0A0F6AYN0	A0A0F6AYN0	A0A0F6AYN0	gltA	tr|A0A0F6AYN0|A0A0F6AYN0_SALT1 Citrate synthase OS=Salmonella typhimurium (strain 14028s / SGSC 2262) OX=588858 GN=gltA PE=3 SV=1	19	19	0.834545	1	0.94167	0.106308	0.36752	0.566983	0.0131397	0.212413	0.602103	604360300	774659900	753830100	457589800	355930100	472989900	556520300	605530400	1254201000					52.9	48.076	0	227.21	289
A0A0F6AWG5	A0A0F6AWG5	A0A0F6AWG5	nhaR	tr|A0A0F6AWG5|A0A0F6AWG5_SALT1 Transcriptional activator NhaR OS=Salmonella typhimurium (strain 14028s / SGSC 2262) OX=588858 GN=nhaR PE=3 SV=1	4	4	0.218092	1	0.82804	0.0231391	0.194284	0.619458	0.15235	0.432904	0.748102	3036600	3147901	4342598	2550999	2125700	3205000	4472002	4420199	3698802					22.7	34.032	0	9.4081	16
A0A0F6B218	A0A0F6B218	A0A0F6B218	trpB	tr|A0A0F6B218|A0A0F6B218_SALT1 Tryptophan synthase beta chain OS=Salmonella typhimurium (strain 14028s / SGSC 2262) OX=588858 GN=trpB PE=3 SV=1	12	12	0.196689	1	1.10784	0.0615287	0.283381	1.33878	0.220577	0.525715	1.20846	20137990	16392990	19751990	28239980	19677000	20709000	17034000	16570990	16990000					33.5	42.867	0	22.699	63
A0A0F6B5I6	A0A0F6B5I6	A0A0F6B5I6	STM14_3361	tr|A0A0F6B5I6|A0A0F6B5I6_SALT1 Tricarboxylic transport OS=Salmonella typhimurium (strain 14028s / SGSC 2262) OX=588858 GN=STM14_3361 PE=4 SV=1	11	11	0.913786	1	0.970395	0.368685	0.696597	0.748423	0.124494	0.389197	0.771256	58243020	64005990	54951980	55341010	47285980	35914010	45946970	48080020	101480000					39.1	35.479	0	40.886	67
A0A0F6B683	A0A0F6B683	A0A0F6B683	ygdP	tr|A0A0F6B683|A0A0F6B683_SALT1 RNA pyrophosphohydrolase OS=Salmonella typhimurium (strain 14028s / SGSC 2262) OX=588858 GN=ygdP PE=3 SV=1	6	6	0.718734	1	1.0859	0.964552	0.989384	1.00972	0.701588	0.903519	0.929847	10584010	9817400	15061000	8832103	10739000	13265000	10612000	14340990	8030803					39.8	20.806	0	15.896	37
A0A0F6B9V3	A0A0F6B9V3	A0A0F6B9V3	yijO	tr|A0A0F6B9V3|A0A0F6B9V3_SALT1 Putative regulatory protein OS=Salmonella typhimurium (strain 14028s / SGSC 2262) OX=588858 GN=yijO PE=4 SV=1	5	5	0.327805	1	0.862535	0.895493	0.972872	1.02106	0.129644	0.400063	1.18379	30768980	26792990	29339000	29885000	34197000	39260980	27125990	33079000	42006020					17.3	32.372	0	10.63	42
A0A0F6AXU5	A0A0F6AXU5	A0A0F6AXU5	ybaY	tr|A0A0F6AXU5|A0A0F6AXU5_SALT1 Uncharacterized protein OS=Salmonella typhimurium (strain 14028s / SGSC 2262) OX=588858 GN=ybaY PE=4 SV=1	7	7	0.63545	1	1.14758	0.145698	0.431059	1.54296	0.209903	0.514388	1.34453	523760000	358300200	300570000	599449700	551829800	414460000	294070000	250589900	506479900					82	19.477	0	300.84	112
A0A0F6B227	A0A0F6B227	A0A0F6B227	yciB	tr|A0A0F6B227|A0A0F6B227_SALT1 Probable intracellular septation protein A OS=Salmonella typhimurium (strain 14028s / SGSC 2262) OX=588858 GN=yciB PE=3 SV=1	3	3	0.122294	1	1.86119	0.0254536	0.197097	1.85971	0.998141	0.999648	0.999202	14988010	8978894	5414501	9798598	10678990	6946899	5295398	3805301	5608701					19.6	20.763	0	5.0078	12
A0A0F6AZD3	A0A0F6AZD3	A0A0F6AZD3	msbA	tr|A0A0F6AZD3|A0A0F6AZD3_SALT1 Lipid A export ATP-binding/permease protein MsbA OS=Salmonella typhimurium (strain 14028s / SGSC 2262) OX=588858 GN=msbA PE=3 SV=1	23	23	0.876816	1	1.01404	0.260791	0.570072	1.11104	0.422199	0.721607	1.09566	232940000	186689900	185860000	243179900	227479900	192180000	195429900	186110000	213120100					47.9	64.339	0	315.66	200
A0A0F6B5A0	A0A0F6B5A0	A0A0F6B5A0	tyrA	tr|A0A0F6B5A0|A0A0F6B5A0_SALT1 T-protein OS=Salmonella typhimurium (strain 14028s / SGSC 2262) OX=588858 GN=tyrA PE=4 SV=1	12	12	0.144722	1	0.838603	0.49196	0.802684	1.10192	0.0868509	0.348356	1.314	19386990	15802990	16598010	24647000	25485010	18367010	20644000	17939990	23282000					38.3	41.914	0	24.332	60
A0A0F6BA74	A0A0F6BA74	A0A0F6BA74	lamB	tr|A0A0F6BA74|A0A0F6BA74_SALT1 Maltoporin OS=Salmonella typhimurium (strain 14028s / SGSC 2262) OX=588858 GN=lamB PE=2 SV=1	28	28	0.0239955	0.657347	0.635819	0.103378	0.364968	0.673063	0.777789	0.939285	1.05858	927500400	1244699000	1182200000	867439700	1217699000	1532700000	1480501000	2020399000	1775101000					64.4	50.548	0	323.31	546
A0A0F6B6F6	A0A0F6B6F6	A0A0F6B6F6	ygfB	tr|A0A0F6B6F6|A0A0F6B6F6_SALT1 UPF0149 protein YgfB OS=Salmonella typhimurium (strain 14028s / SGSC 2262) OX=588858 GN=ygfB PE=3 SV=1	5	5	0.268781	1	1.12697	0.628749	0.889821	1.04028	0.323803	0.626161	0.923078	96547050	90192020	77876020	76138020	84747980	82659990	81249950	68226030	85467980					26.6	21.256	0	84.522	92
A0A0F6B9B5	A0A0F6B9B5	A0A0F6B9B5	corA	tr|A0A0F6B9B5|A0A0F6B9B5_SALT1 Magnesium transport protein CorA OS=Salmonella typhimurium (strain 14028s / SGSC 2262) OX=588858 GN=corA PE=3 SV=1	8	8	0.676247	1	1.07642	0.709849	0.915477	0.941826	0.469723	0.760811	0.87496	147900000	97388020	106300000	113950100	110900000	81156980	101770000	92369950	130589900					28.8	36.592	0	43.554	56
A0A0F6B3E4;A0A0F6B987	A0A0F6B3E4	A0A0F6B3E4	rfbA	tr|A0A0F6B3E4|A0A0F6B3E4_SALT1 Glucose-1-phosphate thymidylyltransferase OS=Salmonella typhimurium (strain 14028s / SGSC 2262) OX=588858 GN=rfbA PE=3 SV=1	20	20	0.864095	1	1.01415	0.802504	0.955698	0.972866	0.650971	0.878655	0.959293	720310500	661769700	638070100	735610400	648210400	563099700	616699800	622300200	759829500					63.4	32.453	0	268.55	282
A0A0F6B8F3	A0A0F6B8F3	A0A0F6B8F3	xylR	tr|A0A0F6B8F3|A0A0F6B8F3_SALT1 Xylose operon regulatory protein OS=Salmonella typhimurium (strain 14028s / SGSC 2262) OX=588858 GN=xylR PE=4 SV=1	6	6	0.859526	1	1.02477	0.397246	0.717893	0.848071	0.356039	0.65501	0.827573	21020010	15857010	21590990	21093000	12476010	15500000	19754000	16000000	21158000					19.9	44.791	0	15.46	49
A0A0F6B1Z7	A0A0F6B1Z7	A0A0F6B1Z7	yciS	tr|A0A0F6B1Z7|A0A0F6B1Z7_SALT1 Lipopolysaccharide assembly protein A OS=Salmonella typhimurium (strain 14028s / SGSC 2262) OX=588858 GN=yciS PE=3 SV=1	2	2	0.270211	1	1.62806	0.549883	0.8349	1.24342	0.244191	0.547323	0.763742	46263020	31587980	23961980	27211010	25172980	22773990	15385000	13615010	38738990					17.6	11.385	0	6.6591	14
A0A0F6B0F6	A0A0F6B0F6	A0A0F6B0F6	pagC	tr|A0A0F6B0F6|A0A0F6B0F6_SALT1 Virulence membrane protein PAGC OS=Salmonella typhimurium (strain 14028s / SGSC 2262) OX=588858 GN=pagC PE=4 SV=1	7	7	0.768715	1	0.911109	0.0374757	0.237884	0.424867	0.00377079	0.161891	0.466319	78089020	115390000	94419060	47472020	39516980	45987990	126119900	147120000	60624970					39.5	20.183	0	74.135	60
CON__P13645;CON__Q148H6;CON__Q7Z3Y7	CON__P13645				28	16	0.099049	0.983746	0.545443	0.269987	0.581903	0.711686	0.286671	0.588888	1.30478	244550100	139280000	162470000	205450000	303090000	197410000	420920200	393540000	205870100					44.4	59.51	0	323.31	161
A0A0F6AXQ9	A0A0F6AXQ9	A0A0F6AXQ9	thiJ	tr|A0A0F6AXQ9|A0A0F6AXQ9_SALT1 Uncharacterized protein OS=Salmonella typhimurium (strain 14028s / SGSC 2262) OX=588858 GN=thiJ PE=4 SV=1	6	6	0.87075	1	1.033	0.189227	0.480827	1.23827	0.284011	0.588496	1.19872	30879990	20083990	29894010	33479990	33132000	28789000	21310010	24196000	32620000					24.5	20.767	0	48.138	45
A0A0F6B494	A0A0F6B494	A0A0F6B494	yfcH	tr|A0A0F6B494|A0A0F6B494_SALT1 Putative sugar nucleotide epimerase OS=Salmonella typhimurium (strain 14028s / SGSC 2262) OX=588858 GN=yfcH PE=4 SV=1	9	9	0.5995	1	1.05814	0.0710953	0.313513	1.25858	0.25229	0.555475	1.18943	16251000	13407990	18559990	18964000	22103010	16235000	14479000	14739000	15995000					39.4	32.889	0	18.403	49
A0A0F6BAL6	A0A0F6BAL6	A0A0F6BAL6	yjeQ	tr|A0A0F6BAL6|A0A0F6BAL6_SALT1 Small ribosomal subunit biogenesis GTPase RsgA OS=Salmonella typhimurium (strain 14028s / SGSC 2262) OX=588858 GN=yjeQ PE=3 SV=1	13	13	0.743187	1	1.02252	0.761309	0.938053	1.02428	0.98243	0.99619	1.00173	52591030	60545990	53338030	58515010	49351970	59117010	55594000	57584020	49624020					43.1	38.947	0	64.545	99
CON__P02535-1	CON__P02535-1				13	3	0.982925	1	0.997225	0.129229	0.406912	0.853401	0.16774	0.459739	0.855776	21840990	16260010	17124990	15234990	15499000	16142010	16085000	17923990	21271000					19.5	57.769	0.0056003	2.1041	22
A0A0F6B457	A0A0F6B457	A0A0F6B457	nuoL	tr|A0A0F6B457|A0A0F6B457_SALT1 NADH dehydrogenase subunit L OS=Salmonella typhimurium (strain 14028s / SGSC 2262) OX=588858 GN=nuoL PE=4 SV=1	4	4	0.592904	1	1.06526	0.451802	0.77124	0.940385	0.208974	0.514074	0.882772	146830000	110700000	129890000	113559900	116280000	109990000	137960000	107959900	117260000					7.5	66.488	0	121.5	34
A0A0F6B3P8	A0A0F6B3P8	A0A0F6B3P8	mglC	tr|A0A0F6B3P8|A0A0F6B3P8_SALT1 Beta-methylgalactoside transporter inner membrane component OS=Salmonella typhimurium (strain 14028s / SGSC 2262) OX=588858 GN=mglC PE=3 SV=1	2	2	0.949026	1	1.0293	0.0965769	0.352307	0.39772	0.0058041	0.196301	0.386399	12753010	19000010	17593010	4855901	7294000	6943502	12197010	9175494	34929980					10.1	35.607	0	7.3023	7
A0A0F6B527	A0A0F6B527	A0A0F6B527	STM14_1459	tr|A0A0F6B527|A0A0F6B527_SALT1 Head-tail preconnector-like protein OS=Salmonella typhimurium (strain 14028s / SGSC 2262) OX=588858 GN=STM14_1459 PE=4 SV=1	7	7	0.910617	1	1.03016	0.914783	0.978715	0.963501	0.812022	0.953756	0.935293	7901601	5452501	7165796	4138003	9457097	6454602	4924300	5641699	10165000					21.9	52.018	0	37.25	29
A0A0F6B3B5	A0A0F6B3B5	A0A0F6B3B5	yeeF	tr|A0A0F6B3B5|A0A0F6B3B5_SALT1 Putative amino acid transport protein OS=Salmonella typhimurium (strain 14028s / SGSC 2262) OX=588858 GN=yeeF PE=4 SV=1	7	7	0.325162	1	0.770309	0.743502	0.928527	0.906434	0.640917	0.874134	1.17671	51381990	26465020	30980010	59496030	45706990	25241000	56954020	42165990	38378020					13.2	49.735	0	132.32	72
A0A0F6B048	A0A0F6B048	A0A0F6B048	ndh	tr|A0A0F6B048|A0A0F6B048_SALT1 Respiratory NADH dehydrogenase 2 OS=Salmonella typhimurium (strain 14028s / SGSC 2262) OX=588858 GN=ndh PE=4 SV=1	30	30	0.303001	1	0.917438	0.0251415	0.197744	1.3142	0.0211121	0.215632	1.43247	582280100	464920200	538389900	820200100	799310400	653470300	590160400	593360200	539000200					73.5	47.377	0	323.31	417
A0A0F6B7J9	A0A0F6B7J9	A0A0F6B7J9	yrdD	tr|A0A0F6B7J9|A0A0F6B7J9_SALT1 Putative DNA topoisomerase OS=Salmonella typhimurium (strain 14028s / SGSC 2262) OX=588858 GN=yrdD PE=4 SV=1	4	4	0.262169	1	0.822515	0.835915	0.957258	0.970599	0.122415	0.385215	1.18004	5275999	6648496	5328602	6294403	7189700	6786799	6755699	5642997	8811098					24.4	19.99	0	12.25	29
A0A0F6AYY6	A0A0F6AYY6	A0A0F6AYY6	glnP	tr|A0A0F6AYY6|A0A0F6AYY6_SALT1 Glutamine ABC transporter permease protein OS=Salmonella typhimurium (strain 14028s / SGSC 2262) OX=588858 GN=glnP PE=3 SV=1	4	4	0.764141	1	1.08975	0.635468	0.891186	1.14605	0.571137	0.836338	1.05166	48950970	39743010	42735010	42272990	50861980	44975980	46341000	57418980	24144010					17.4	24.314	0	21.205	40
A0A0F6AZR9	A0A0F6AZR9	A0A0F6AZR9	hpaE	tr|A0A0F6AZR9|A0A0F6AZR9_SALT1 4-hydroxyphenylacetate catabolism OS=Salmonella typhimurium (strain 14028s / SGSC 2262) OX=588858 GN=hpaE PE=3 SV=1	4	4	0.366755	1	0.681584	0.339688	0.671805	0.467906	0.613049	0.86248	0.686498	2845601	2026801	1215768	1732100	387154	3382958	1627474	4248613	3202700					11.3	53.039	0	5.1003	7
A0A0F6B2P8	A0A0F6B2P8	A0A0F6B2P8	cheZ	tr|A0A0F6B2P8|A0A0F6B2P8_SALT1 Protein phosphatase CheZ OS=Salmonella typhimurium (strain 14028s / SGSC 2262) OX=588858 GN=cheZ PE=3 SV=1	12	12	0.691884	1	0.929086	0.00900751	0.148302	0.440801	0.000541427	0.0925517	0.474446	446769900	422740000	374530200	199530100	177920100	212800000	391140000	365399800	617129600					66.4	23.92	0	323.31	149
A0A0F6BAI4	A0A0F6BAI4	A0A0F6BAI4	yjdC	tr|A0A0F6BAI4|A0A0F6BAI4_SALT1 Putative transcriptional regulator OS=Salmonella typhimurium (strain 14028s / SGSC 2262) OX=588858 GN=yjdC PE=4 SV=1	9	9	0.110341	1	1.23622	0.0397375	0.243661	1.24507	0.950591	0.996679	1.00715	61044000	47805000	45144990	45860000	54770000	53583990	37934010	41199010	44619030					48.2	21.832	0	30.23	92
A0A0F6B1K9	A0A0F6B1K9	A0A0F6B1K9	yncB	tr|A0A0F6B1K9|A0A0F6B1K9_SALT1 Putative NADP-dependent oxidoreductase OS=Salmonella typhimurium (strain 14028s / SGSC 2262) OX=588858 GN=yncB PE=4 SV=1	10	10	0.987948	1	0.998483	0.0252793	0.197173	1.33432	0.00602054	0.196263	1.33634	119780000	118490000	138450000	173830000	167089900	161450000	144610000	124500000	109640000					46.1	39.195	0	177.64	144
A0A0F6AXS8	A0A0F6AXS8	A0A0F6AXS8	clpX	tr|A0A0F6AXS8|A0A0F6AXS8_SALT1 ATP-dependent Clp protease ATP-binding subunit ClpX OS=Salmonella typhimurium (strain 14028s / SGSC 2262) OX=588858 GN=clpX PE=3 SV=1	33	33	0.165814	1	1.21728	0.195728	0.485355	1.19245	0.51874	0.800612	0.979601	1169299000	1088200000	1189001000	1130100000	1141999000	1102000000	1080600000	1029900000	753669600					78.3	46.175	0	323.31	503
A0A0F6B972	A0A0F6B972	A0A0F6B972	ilvY	tr|A0A0F6B972|A0A0F6B972_SALT1 DNA-binding transcriptional regulator IlvY OS=Salmonella typhimurium (strain 14028s / SGSC 2262) OX=588858 GN=ilvY PE=3 SV=1	9	9	0.984683	1	1.0031	0.540814	0.830075	0.961095	0.795928	0.948896	0.958124	15140000	10090000	16157000	13142010	13940000	11850010	12634990	14296000	13538000					36.6	32.931	0	37.142	49
A0A0F6B0J4	A0A0F6B0J4	A0A0F6B0J4	yaoF	tr|A0A0F6B0J4|A0A0F6B0J4_SALT1 Putative hemolysin OS=Salmonella typhimurium (strain 14028s / SGSC 2262) OX=588858 GN=yaoF PE=4 SV=1	1	1	0.339457	1	1.37274	0.546683	0.83506	1.1909	0.344463	0.65	0.867541	10390000	6831503	7474500	7557301	6727899	6813004	4231801	4888003	9915099					33.7	9.2136	0	8.8151	17
A0A0F6B7R8	A0A0F6B7R8	A0A0F6B7R8	pabA	tr|A0A0F6B7R8|A0A0F6B7R8_SALT1 Para-aminobenzoate synthase component II OS=Salmonella typhimurium (strain 14028s / SGSC 2262) OX=588858 GN=pabA PE=4 SV=1	6	6	0.819749	1	0.94915	0.713261	0.917376	1.10166	0.542635	0.815203	1.16068	19253000	12201010	16595000	24628990	18690010	13241990	15983990	12663000	22523990					44.9	20.801	0	28.995	49
A0A0F6AZ84	A0A0F6AZ84	A0A0F6AZ84	clpS	tr|A0A0F6AZ84|A0A0F6AZ84_SALT1 ATP-dependent Clp protease adapter protein ClpS OS=Salmonella typhimurium (strain 14028s / SGSC 2262) OX=588858 GN=clpS PE=3 SV=1	6	6	0.784361	1	1.03395	0.615041	0.880263	0.953676	0.508533	0.795462	0.922364	29658990	26444000	36518000	26536000	31762980	26664990	31625000	31465980	26039000					54.7	12.152	0	17.017	61
A0A0F6AWJ4	A0A0F6AWJ4	A0A0F6AWJ4	carB	tr|A0A0F6AWJ4|A0A0F6AWJ4_SALT1 Carbamoyl-phosphate synthase large chain OS=Salmonella typhimurium (strain 14028s / SGSC 2262) OX=588858 GN=carB PE=3 SV=1	46	46	0.279679	1	0.896203	0.178516	0.472544	0.808465	0.520829	0.802102	0.902099	353060000	295319800	270949900	333430100	285319900	218000000	344489800	315129800	361530100					52.2	118.14	0	323.31	394
A0A0F6AZZ8	A0A0F6AZZ8	A0A0F6AZZ8	grxB	tr|A0A0F6AZZ8|A0A0F6AZZ8_SALT1 Glutaredoxin 2 OS=Salmonella typhimurium (strain 14028s / SGSC 2262) OX=588858 GN=grxB PE=4 SV=1	13	13	0.962787	1	1.00693	0.0384836	0.241942	1.3182	0.171023	0.463216	1.30913	175850000	203220000	279069900	280140100	243179900	328449800	219060000	220190100	202519900					65.1	24.463	0	196.9	131
A0A0F6B708	A0A0F6B708	A0A0F6B708	ygjR	tr|A0A0F6B708|A0A0F6B708_SALT1 Putative dehydrogenase OS=Salmonella typhimurium (strain 14028s / SGSC 2262) OX=588858 GN=ygjR PE=4 SV=1	8	8	0.56936	1	0.885263	0.571034	0.855612	1.10848	0.104782	0.376358	1.25214	41616980	43947980	58538990	60078970	61082990	57275990	41271020	51260000	72948000					27.1	36.889	0	127.19	60
A0A0F6B4V5	A0A0F6B4V5	A0A0F6B4V5	hscB	tr|A0A0F6B4V5|A0A0F6B4V5_SALT1 Co-chaperone protein HscB OS=Salmonella typhimurium (strain 14028s / SGSC 2262) OX=588858 GN=hscB PE=3 SV=1	7	7	0.784264	1	1.03798	0.891343	0.971169	1.01931	0.829076	0.958634	0.98201	57751980	53084000	48445000	58320000	47545000	50722980	44936990	45874010	64423000					50.9	19.98	0	114.37	71
A0A0F6B555	A0A0F6B555	A0A0F6B555	STM14_3217	tr|A0A0F6B555|A0A0F6B555_SALT1 Putative regulator OS=Salmonella typhimurium (strain 14028s / SGSC 2262) OX=588858 GN=STM14_3217 PE=4 SV=1	6	6	0.461487	1	1.06039	0.163446	0.44895	1.13453	0.0410666	0.278551	1.06991	18541010	17997010	17921000	20014990	19572000	18696010	17803990	14906000	18898000					39.5	13.844	0	27.912	63
A0A0F6B110	A0A0F6B110	A0A0F6B110	ssaQ	tr|A0A0F6B110|A0A0F6B110_SALT1 Type III secretion system protein OS=Salmonella typhimurium (strain 14028s / SGSC 2262) OX=588858 GN=ssaQ PE=4 SV=1	1	1	0.488346	1	0.862454	0.0453289	0.260059	1.72138	0.0323654	0.252042	1.99591	1059400	636710	708157	1708278	1166800	1905470	717600	1017501	1019782					5.6	36.009	0.0031892	2.3643	3
A0A0F6AYB8	A0A0F6AYB8	A0A0F6AYB8	dpiA	tr|A0A0F6AYB8|A0A0F6AYB8_SALT1 Transcriptional regulatory protein OS=Salmonella typhimurium (strain 14028s / SGSC 2262) OX=588858 GN=dpiA PE=4 SV=1	3	3	0.250026	1	0.727178	0.273612	0.58386	1.50269	0.123623	0.387027	2.06646	906162	762560	1555500	3891115	1620185	1504500	1490401	1617899	1159238					17.3	25.336	0	3.6616	7
A0A0F6B6B3	A0A0F6B6B3	A0A0F6B6B3	yohL	tr|A0A0F6B6B3|A0A0F6B6B3_SALT1 Putative cytoplasmic protein OS=Salmonella typhimurium (strain 14028s / SGSC 2262) OX=588858 GN=yohL PE=4 SV=1	5	5	0.154711	1	1.16557	0.155447	0.439689	0.728838	0.0433948	0.284228	0.625308	16224000	16895990	17387990	10723010	7909303	13740990	14470000	12446010	16714010					58.9	10.208	0	28.453	36
A0A0F6B8N0	A0A0F6B8N0	A0A0F6B8N0	slmA	tr|A0A0F6B8N0|A0A0F6B8N0_SALT1 Nucleoid occlusion factor SlmA OS=Salmonella typhimurium (strain 14028s / SGSC 2262) OX=588858 GN=slmA PE=3 SV=1	7	7	0.314704	1	1.15912	0.451578	0.771383	1.1117	0.720256	0.913926	0.959094	33481980	29585990	38757020	37625980	30250990	29758010	31097000	33286020	23816980					39.4	22.864	0	23.868	73
A0A0F6B9K6	A0A0F6B9K6	A0A0F6B9K6	fdoH	tr|A0A0F6B9K6|A0A0F6B9K6_SALT1 Formate dehydrogenase iron-sulfur subunit OS=Salmonella typhimurium (strain 14028s / SGSC 2262) OX=588858 GN=fdoH PE=4 SV=1	17	17	0.200037	1	1.11252	0.970322	0.990898	1.00565	0.531764	0.810749	0.903944	146410000	138600000	121070100	160230000	107400000	105450000	129390000	112540000	122529900					46.7	33.055	0	98.063	133
A0A0F6AZE8	A0A0F6AZE8	A0A0F6AZE8	aspC	tr|A0A0F6AZE8|A0A0F6AZE8_SALT1 Aminotransferase OS=Salmonella typhimurium (strain 14028s / SGSC 2262) OX=588858 GN=aspC PE=3 SV=1	34	34	0.102812	1	0.903306	0.550387	0.834688	0.959454	0.279889	0.584884	1.06216	1309000000	1233600000	1287001000	1463999000	1252900000	1357700000	1337299000	1365300000	1544299000					74.2	43.521	0	323.31	450
A0A0F6B1L0	A0A0F6B1L0	A0A0F6B1L0	yncA	tr|A0A0F6B1L0|A0A0F6B1L0_SALT1 Putative acyltransferase OS=Salmonella typhimurium (strain 14028s / SGSC 2262) OX=588858 GN=yncA PE=4 SV=1	2	2	0.677645	1	0.879612	0.425862	0.742569	0.792774	0.60297	0.856771	0.901277	4768199	3834501	2805600	2773299	3926898	3448398	2822002	4102199	6510903					13.5	19.188	0	4.163	13
A0A0F6B1F8	A0A0F6B1F8	A0A0F6B1F8	STM14_1868	tr|A0A0F6B1F8|A0A0F6B1F8_SALT1 S-adenosylmethionine:tRNA ribosyltransferase-isomerase OS=Salmonella typhimurium (strain 14028s / SGSC 2262) OX=588858 GN=STM14_1868 PE=3 SV=1	4	4	0.491137	1	1.18756	0.0563082	0.274862	1.62616	0.097551	0.364186	1.36933	2974900	2310901	1828858	3232400	2954901	3379802	2272400	2406701	1372659					11.7	41.197	0	5.9071	13
A0A0F6B8X8	A0A0F6B8X8	A0A0F6B8X8	yidQ	tr|A0A0F6B8X8|A0A0F6B8X8_SALT1 Uncharacterized protein OS=Salmonella typhimurium (strain 14028s / SGSC 2262) OX=588858 GN=yidQ PE=4 SV=1	2	2	0.357993	1	1.25949	0.182178	0.47393	0.443508	0.114316	0.381567	0.352134	3292698	5889702	5288702	697088	1710201	3756500	3955499	2882999	4501602					23.4	12.245	0	41.034	12
A0A0F6AXU1	A0A0F6AXU1	A0A0F6AXU1	mdlB	tr|A0A0F6AXU1|A0A0F6AXU1_SALT1 Putative multidrug transporter membrane\ATP-binding component OS=Salmonella typhimurium (strain 14028s / SGSC 2262) OX=588858 GN=mdlB PE=4 SV=1	7	7	0.839991	1	1.03008	0.0630057	0.287922	1.3747	0.0914205	0.355276	1.33456	3711101	3941300	2836999	4142398	5431600	4383698	3957900	3348499	2864701					12.3	65.244	0	10.046	32
A0A0F6B9W1	A0A0F6B9W1	A0A0F6B9W1	argB	tr|A0A0F6B9W1|A0A0F6B9W1_SALT1 Acetylglutamate kinase OS=Salmonella typhimurium (strain 14028s / SGSC 2262) OX=588858 GN=argB PE=3 SV=1	9	9	0.159073	1	0.799336	0.146049	0.432423	0.78417	0.842272	0.965927	0.981026	34708010	28477990	32396980	35236010	30932000	27739000	35998010	34798020	50052030					43.6	26.876	0	28.298	105
A0A0F6BAM7	A0A0F6BAM7	A0A0F6BAM7	hflK	tr|A0A0F6BAM7|A0A0F6BAM7_SALT1 Protein HflK OS=Salmonella typhimurium (strain 14028s / SGSC 2262) OX=588858 GN=hflK PE=3 SV=1	31	31	0.618879	1	1.0539	0.186875	0.477378	1.17097	0.273504	0.582287	1.11109	802460400	749219900	659929700	920570000	774210400	763589800	666280300	625739600	812990500					75.7	45.629	0	323.31	421
A0A0F6AYU4	A0A0F6AYU4	A0A0F6AYU4	bioB	tr|A0A0F6AYU4|A0A0F6AYU4_SALT1 Biotin synthase OS=Salmonella typhimurium (strain 14028s / SGSC 2262) OX=588858 GN=bioB PE=3 SV=1	5	5	0.871659	1	1.08127	0.243944	0.548699	1.58743	0.346632	0.651337	1.46812	769913	2280701	1848699	2466001	2527901	1647799	1726501	2002201	742849					23.4	38.804	0	11.964	13
A0A0F6B946	A0A0F6B946	A0A0F6B946	mioC	tr|A0A0F6B946|A0A0F6B946_SALT1 Flavodoxin OS=Salmonella typhimurium (strain 14028s / SGSC 2262) OX=588858 GN=mioC PE=4 SV=1	5	5	0.443819	1	1.16427	0.54958	0.835294	1.07217	0.625008	0.866423	0.920896	254400000	160119900	164520000	173689900	186800000	161310000	165630000	135270000	189529900					51.7	15.751	0	38.841	48
A0A0F6B1H3	A0A0F6B1H3	A0A0F6B1H3	STM14_1884	tr|A0A0F6B1H3|A0A0F6B1H3_SALT1 Putative lipoprotein OS=Salmonella typhimurium (strain 14028s / SGSC 2262) OX=588858 GN=STM14_1884 PE=4 SV=1	8	8	0.521434	1	0.83988	0.218712	0.51438	1.42891	0.053592	0.295532	1.70133	16651000	12306000	10230000	25056010	24802000	16611000	12715010	12152000	22899010					31.8	28.862	0	18.319	40
A0A0F6AWH4	A0A0F6AWH4	A0A0F6AWH4	slpA	tr|A0A0F6AWH4|A0A0F6AWH4_SALT1 Peptidyl-prolyl cis-trans isomerase OS=Salmonella typhimurium (strain 14028s / SGSC 2262) OX=588858 GN=slpA PE=3 SV=1	3	3	0.651895	1	0.884632	0.295596	0.614913	0.786991	0.665803	0.883356	0.889625	36159990	68521980	37228010	37633990	32796990	52618020	38658000	61248040	56274030					22.8	16.093	0	73.424	35
A0A0F6AWL1	A0A0F6AWL1	A0A0F6AWL1	STM14_0095	tr|A0A0F6AWL1|A0A0F6AWL1_SALT1 Putative outer membrane lipoprotein OS=Salmonella typhimurium (strain 14028s / SGSC 2262) OX=588858 GN=STM14_0095 PE=4 SV=1	2	2	0.223497	1	1.3638	0.0207315	0.184881	2.07671	0.0375313	0.265863	1.52274	18311990	22790010	15313990	32381010	27877010	24998010	11441000	11239000	19594010					39.5	8.2171	0	10.482	20
A0A0F6B3Z7	A0A0F6B3Z7	A0A0F6B3Z7	ompC	tr|A0A0F6B3Z7|A0A0F6B3Z7_SALT1 Outer membrane porin protein C OS=Salmonella typhimurium (strain 14028s / SGSC 2262) OX=588858 GN=ompC PE=3 SV=1	29	28	2.98452e-05	0.038	0.364169	0.00154709	0.0978246	0.406627	0.414974	0.716823	1.11659	1236100000	1414200000	1369100000	1567999000	1201100000	1769101000	3490902000	3762001000	3773398000					97.1	41.238	0	323.31	537
A0A0F6B6S8	A0A0F6B6S8	A0A0F6B6S8	STM14_3822	tr|A0A0F6B6S8|A0A0F6B6S8_SALT1 Putative cytoplasmic protein OS=Salmonella typhimurium (strain 14028s / SGSC 2262) OX=588858 GN=STM14_3822 PE=4 SV=1	7	7	0.529672	1	0.86101	0.00296231	0.100739	0.344132	0.00360241	0.155178	0.399684	5314397	4938703	7898499	2413900	2477101	2213600	5057801	8754504	7334896					64.2	15.562	0	13.182	26
A0A0F6AXX7	A0A0F6AXX7	A0A0F6AXX7	ushA	tr|A0A0F6AXX7|A0A0F6AXX7_SALT1 Bifunctional UDP-sugar hydrolase/5-nucleotidase periplasmic OS=Salmonella typhimurium (strain 14028s / SGSC 2262) OX=588858 GN=ushA PE=3 SV=1	23	23	0.880104	1	1.01909	0.0360006	0.232272	0.721009	0.0168417	0.213657	0.707503	126479900	98814010	107900000	85756950	76955000	72367040	106449900	93221000	128400000					51.3	60.438	0	98.88	142
A0A0F6B1H0	A0A0F6B1H0	A0A0F6B1H0	STM14_1881	tr|A0A0F6B1H0|A0A0F6B1H0_SALT1 Putative glycosyl hydrolase OS=Salmonella typhimurium (strain 14028s / SGSC 2262) OX=588858 GN=STM14_1881 PE=3 SV=1	21	21	0.239424	1	0.906092	0.124379	0.397339	1.21522	0.0264044	0.232255	1.34117	61162990	65484980	58252030	95494040	80768010	72975010	76946050	64812040	62890040					34	78.568	0	123.05	159
A0A0F6B9W4	A0A0F6B9W4	A0A0F6B9W4	udhA	tr|A0A0F6B9W4|A0A0F6B9W4_SALT1 Soluble pyridine nucleotide transhydrogenase OS=Salmonella typhimurium (strain 14028s / SGSC 2262) OX=588858 GN=udhA PE=3 SV=1	17	17	0.291607	1	1.1194	0.0483032	0.264873	0.776892	0.0162871	0.215326	0.694023	125790100	149720000	156670000	104700000	87905030	107170000	122580000	117950000	145490000					43.1	51.608	0	219.04	175
A0A0F6B6W4	A0A0F6B6W4	A0A0F6B6W4	nudF	tr|A0A0F6B6W4|A0A0F6B6W4_SALT1 ADP-ribose pyrophosphatase NudF OS=Salmonella typhimurium (strain 14028s / SGSC 2262) OX=588858 GN=nudF PE=4 SV=1	8	8	0.82198	1	1.04677	0.12487	0.398342	1.36302	0.109275	0.378255	1.30213	17451000	23663010	25562990	26077000	28400980	31468020	26518990	21910000	15839990					37.6	23.809	0	22.856	51
A0A0F6AZF9	A0A0F6AZF9	A0A0F6AZF9	pncB	tr|A0A0F6AZF9|A0A0F6AZF9_SALT1 Nicotinate phosphoribosyltransferase OS=Salmonella typhimurium (strain 14028s / SGSC 2262) OX=588858 GN=pncB PE=3 SV=1	18	18	0.123856	1	0.86658	0.738281	0.927309	1.04235	0.243234	0.546318	1.20284	70051960	54723020	60677970	70617980	91938060	62349020	68554970	72359010	72054960					56.2	45.661	0	110.18	120
A0A0F6B8D6	A0A0F6B8D6	A0A0F6B8D6	cspA	tr|A0A0F6B8D6|A0A0F6B8D6_SALT1 Major cold shock protein OS=Salmonella typhimurium (strain 14028s / SGSC 2262) OX=588858 GN=cspA PE=4 SV=1	10	10	0.74841	1	0.959149	0.740304	0.926483	0.948085	0.941347	0.994276	0.988465	998329900	932959600	754900200	979069800	1006500000	689099900	1048599000	782880100	970649900					85.7	7.4032	0	219.78	261
A0A0F6B225	A0A0F6B225	A0A0F6B225	STM14_2096	tr|A0A0F6B225|A0A0F6B225_SALT1 Putative ferredoxin OS=Salmonella typhimurium (strain 14028s / SGSC 2262) OX=588858 GN=STM14_2096 PE=4 SV=1	7	7	0.177075	1	1.27409	0.465283	0.780507	1.09945	0.33869	0.641243	0.862927	28574000	19180010	23722990	19863000	23199010	18130000	20670000	19815000	15348000					82.1	14.531	0	63.776	39
A0A0F6B4F5	A0A0F6B4F5	A0A0F6B4F5	STM14_2958	tr|A0A0F6B4F5|A0A0F6B4F5_SALT1 Indolepyruvate decarboxylase OS=Salmonella typhimurium (strain 14028s / SGSC 2262) OX=588858 GN=STM14_2958 PE=3 SV=1	14	14	0.16271	1	0.859773	0.0874821	0.341816	1.21185	0.00166051	0.12806	1.4095	23767000	21460990	24047990	33971020	32736990	30885010	24664990	24823980	31520980					40.2	59.792	0	66.507	119
A0A0F6AYQ9	A0A0F6AYQ9	A0A0F6AYQ9	ybgS	tr|A0A0F6AYQ9|A0A0F6AYQ9_SALT1 Uncharacterized protein OS=Salmonella typhimurium (strain 14028s / SGSC 2262) OX=588858 GN=ybgS PE=4 SV=1	7	7	0.564577	1	1.54646	0.38451	0.707319	2.01035	0.643591	0.874511	1.29997	5191597	1848000	1775599	3550001	6372003	1654400	635190	1448700	5005501					58.6	13.33	0	323.31	11
A0A0F6B495	A0A0F6B495	A0A0F6B495	hisP	tr|A0A0F6B495|A0A0F6B495_SALT1 Histidine/lysine/arginine/ornithine transporter subunit OS=Salmonella typhimurium (strain 14028s / SGSC 2262) OX=588858 GN=hisP PE=4 SV=1	5	5	0.479757	1	1.13986	0.228254	0.525363	1.30508	0.575393	0.838918	1.14495	14810000	9636202	9488005	13020000	16687010	9354199	10687000	8217403	10411000					26.4	28.771	0	21.754	44
A0A0F6B364	A0A0F6B364	A0A0F6B364	cbiO	tr|A0A0F6B364|A0A0F6B364_SALT1 Cobalt import ATP-binding protein CbiO OS=Salmonella typhimurium (strain 14028s / SGSC 2262) OX=588858 GN=cbiO PE=3 SV=1	5	5	0.642973	1	0.755344	0.813542	0.96102	0.868464	0.833804	0.961058	1.14976	4071300	2063000	9481196	2430099	4498901	11071000	2949199	6584204	9515994					23.6	30.146	0	10.233	20
A0A0F6B7U7	A0A0F6B7U7	A0A0F6B7U7	mrcA	tr|A0A0F6B7U7|A0A0F6B7U7_SALT1 Peptidoglycan synthetase OS=Salmonella typhimurium (strain 14028s / SGSC 2262) OX=588858 GN=mrcA PE=4 SV=1	33	33	0.544582	1	1.07033	0.452848	0.770242	1.11251	0.809275	0.953118	1.0394	241709900	200449900	176700000	259780000	215120000	172030100	196580000	174130000	203970100					46.2	94.419	0	320.52	340
A0A0F6AZQ5	A0A0F6AZQ5	A0A0F6AZQ5	sopB	tr|A0A0F6AZQ5|A0A0F6AZQ5_SALT1 Secreted effector protein OS=Salmonella typhimurium (strain 14028s / SGSC 2262) OX=588858 GN=sopB PE=4 SV=1	15	15	0.0491043	0.816736	0.122487	0.0748554	0.322271	0.199771	0.329768	0.632165	1.63096	1920363	536510	1515901	2088854	2534215	1280000	14930000	21317000	2670402					33.9	61.934	0	21.293	20
A0A0F6B8V0	A0A0F6B8V0	A0A0F6B8V0	uhpA	tr|A0A0F6B8V0|A0A0F6B8V0_SALT1 DNA-binding transcriptional activator UhpA OS=Salmonella typhimurium (strain 14028s / SGSC 2262) OX=588858 GN=uhpA PE=4 SV=1	4	4	0.446802	1	1.286	0.194432	0.48626	1.49871	0.534506	0.81433	1.16541	15846990	9481998	8570901	14336990	14284000	9954002	8857806	5563004	12288990					20.4	20.79	0	8.4611	26
A0A0F6B5A7	A0A0F6B5A7	A0A0F6B5A7	trmD	tr|A0A0F6B5A7|A0A0F6B5A7_SALT1 tRNA (guanine-N(1)-)-methyltransferase OS=Salmonella typhimurium (strain 14028s / SGSC 2262) OX=588858 GN=trmD PE=3 SV=1	9	9	0.258303	1	1.0611	0.157243	0.441352	0.902683	0.047545	0.291212	0.850702	74982040	67781980	69566040	61647000	64459970	54777020	68009000	69697040	62433000					37.6	28.348	0	75.315	102
A0A0F6B484	A0A0F6B484	A0A0F6B484	STM14_2886	tr|A0A0F6B484|A0A0F6B484_SALT1 Putative transketolase OS=Salmonella typhimurium (strain 14028s / SGSC 2262) OX=588858 GN=STM14_2886 PE=4 SV=1	20	20	0.940072	1	1.01988	0.578024	0.859705	0.79581	0.517232	0.801678	0.7803	437430100	567819900	714260400	297720200	342409800	826809700	369950000	640310400	705990200					73.2	30.43	0	323.31	223
A0A0F6AY04	A0A0F6AY04	A0A0F6AY04	glxR	tr|A0A0F6AY04|A0A0F6AY04_SALT1 Tartronic semialdehyde reductase OS=Salmonella typhimurium (strain 14028s / SGSC 2262) OX=588858 GN=glxR PE=4 SV=1	3	3	0.384223	1	1.62952	0.35702	0.682926	1.42216	0.812318	0.95359	0.872745	4406971	1078701	1139801	1601500	2416100	930871	733198	1389000	1229600					10.6	30.977	0	3.6716	7
A0A0F6AZZ7	A0A0F6AZZ7	A0A0F6AZZ7	yceB	tr|A0A0F6AZZ7|A0A0F6AZZ7_SALT1 Uncharacterized protein OS=Salmonella typhimurium (strain 14028s / SGSC 2262) OX=588858 GN=yceB PE=4 SV=1	9	9	0.241197	1	1.23055	0.0127921	0.161843	1.30428	0.717664	0.914123	1.05992	73309010	44663000	54626020	56223020	64756030	58495980	47915990	41801980	47920990					56.5	20.62	0	25.938	50
A0A0F6AW28	A0A0F6AW28	A0A0F6AW28	pefI	tr|A0A0F6AW28|A0A0F6AW28_SALT1 Plasmid-encoded fimbriae regulatory OS=Salmonella typhimurium (strain 14028s / SGSC 2262) OX=588858 GN=pefI PE=4 SV=1	5	5	0.177056	1	1.36286	0.0309378	0.217567	0.640516	0.00715186	0.20608	0.469978	21651990	29213020	35038020	13173000	12114000	14417000	20242010	25893000	16704000					75.7	7.7199	0	6.9724	27
A0A0F6BAU0	A0A0F6BAU0	A0A0F6BAU0	STM14_5307	tr|A0A0F6BAU0|A0A0F6BAU0_SALT1 Putative transcriptional regulator OS=Salmonella typhimurium (strain 14028s / SGSC 2262) OX=588858 GN=STM14_5307 PE=4 SV=1	9	9	0.779915	1	1.05346	0.516212	0.815364	1.11456	0.542336	0.816607	1.058	70891020	65973000	87446020	78099970	79521020	77986990	80480950	83598990	51994000					33.2	30.761	0	99.482	105
A0A0F6B460	A0A0F6B460	A0A0F6B460	nuoI	tr|A0A0F6B460|A0A0F6B460_SALT1 NADH-quinone oxidoreductase subunit I OS=Salmonella typhimurium (strain 14028s / SGSC 2262) OX=588858 GN=nuoI PE=3 SV=1	15	15	0.179533	1	1.07922	0.296806	0.615383	0.935187	0.0208355	0.215691	0.866538	216170100	205300100	205589900	175100000	174660000	194120000	185010000	185660000	211320000					68.9	20.52	0	96.105	237
A0A0F6AX58	A0A0F6AX58	A0A0F6AX58	yafD	tr|A0A0F6AX58|A0A0F6AX58_SALT1 UPF0294 protein YafD OS=Salmonella typhimurium (strain 14028s / SGSC 2262) OX=588858 GN=yafD PE=3 SV=1	6	6	0.503085	1	0.914666	0.505657	0.805987	0.932004	0.87661	0.976751	1.01896	14307000	10271010	12072000	11369000	11875990	13900010	11538000	13471000	14915010					33.2	29.065	0	13.794	45
A0A0F6B7D0	A0A0F6B7D0	A0A0F6B7D0	yhcK	tr|A0A0F6B7D0|A0A0F6B7D0_SALT1 HTH-type transcriptional repressor NanR OS=Salmonella typhimurium (strain 14028s / SGSC 2262) OX=588858 GN=yhcK PE=3 SV=1	9	9	0.877371	1	0.976245	0.901581	0.973993	0.983463	0.929066	0.993832	1.00739	21732000	17714000	22593990	20459000	20222990	21491990	23464000	24277000	16411010					47.1	29.803	0	56.924	61
A0A0F6AXK9	A0A0F6AXK9	A0A0F6AXK9	aroM	tr|A0A0F6AXK9|A0A0F6AXK9_SALT1 Uncharacterized protein OS=Salmonella typhimurium (strain 14028s / SGSC 2262) OX=588858 GN=aroM PE=4 SV=1	1	1	0.957086	1	0.98828	0.786425	0.951405	0.949701	0.774595	0.938102	0.960964	2019700	1357001	1781600	1822500	1534600	1549300	1814000	1250701	2229701					4	24.601	0	3.1204	10
A0A0F6B8E1	A0A0F6B8E1	A0A0F6B8E1	STM14_4404	tr|A0A0F6B8E1|A0A0F6B8E1_SALT1 Putative acetyltransferase OS=Salmonella typhimurium (strain 14028s / SGSC 2262) OX=588858 GN=STM14_4404 PE=4 SV=1	4	4	0.139596	1	1.50542	0.451942	0.770438	1.37167	0.778692	0.939242	0.911155	1908881	1761791	1860299	908000	2396750	2174626	877673	1123175	1860200					25.8	17.722	0	5.7969	10
A0A0F6AZC3	A0A0F6AZC3	A0A0F6AZC3	ycaP	tr|A0A0F6AZC3|A0A0F6AZC3_SALT1 Putative inner membrane protein OS=Salmonella typhimurium (strain 14028s / SGSC 2262) OX=588858 GN=ycaP PE=4 SV=1	2	2	0.14407	1	1.51536	0.24449	0.54857	1.26097	0.320253	0.622256	0.832128	4572700	2712599	3056501	3000198	2737501	2659799	2577200	1590799	2657511					10.9	26.058	0	3.7595	14
A0A0F6B1S4	A0A0F6B1S4	A0A0F6B1S4	ydbH	tr|A0A0F6B1S4|A0A0F6B1S4_SALT1 Uncharacterized protein OS=Salmonella typhimurium (strain 14028s / SGSC 2262) OX=588858 GN=ydbH PE=4 SV=1	15	15	0.773477	1	1.0326	0.762527	0.938254	1.04408	0.950282	0.996954	1.01113	17119000	12867000	12384000	15634990	16580000	10878000	13301000	13218990	14090990					23.2	96.617	0	28.131	57
A0A0F6B3Z6	A0A0F6B3Z6	A0A0F6B3Z6	apbE	tr|A0A0F6B3Z6|A0A0F6B3Z6_SALT1 FAD:protein FMN transferase OS=Salmonella typhimurium (strain 14028s / SGSC 2262) OX=588858 GN=apbE PE=3 SV=1	12	12	0.15519	1	0.813977	0.36968	0.698154	0.848302	0.81737	0.953439	1.04217	57270010	42455970	47168980	60771020	55898020	38216000	59147970	52349980	68679980					36.9	38.148	0	36.635	91
A0A0F6BAG8	A0A0F6BAG8	A0A0F6BAG8	STM14_5181	tr|A0A0F6BAG8|A0A0F6BAG8_SALT1 Putative anaerobic dehydrogenase component OS=Salmonella typhimurium (strain 14028s / SGSC 2262) OX=588858 GN=STM14_5181 PE=4 SV=1	6	6	0.984429	1	0.992403	0.654395	0.895774	0.816786	0.680722	0.890574	0.823038	5368199	5292500	12206990	3045602	6479003	9798896	4600800	7255501	10630000					30	24.771	0	48.302	29
A0A0F6B5Y5	A0A0F6B5Y5	A0A0F6B5Y5	ygbL	tr|A0A0F6B5Y5|A0A0F6B5Y5_SALT1 Putative aldolase OS=Salmonella typhimurium (strain 14028s / SGSC 2262) OX=588858 GN=ygbL PE=4 SV=1	5	5	0.593657	1	1.30198	0.121633	0.394935	0.396372	0.00264353	0.142133	0.304438	14019010	10244010	12354010	5000898	3067901	3262901	6205200	5710700	22685010					20.3	23.562	0	10.645	25
A0A0F6AY19	A0A0F6AY19	A0A0F6AY19	purE	tr|A0A0F6AY19|A0A0F6AY19_SALT1 N5-carboxyaminoimidazole ribonucleotide mutase OS=Salmonella typhimurium (strain 14028s / SGSC 2262) OX=588858 GN=purE PE=3 SV=1	6	6	0.915381	1	1.02436	0.638702	0.89141	1.1121	0.708496	0.906657	1.08566	111340000	77266950	68207000	107430000	102060100	68480960	75416010	65800000	110010100					50.9	17.794	0	132.22	90
A0A0F6B8J7	A0A0F6B8J7	A0A0F6B8J7	secB	tr|A0A0F6B8J7|A0A0F6B8J7_SALT1 Protein-export protein SecB OS=Salmonella typhimurium (strain 14028s / SGSC 2262) OX=588858 GN=secB PE=3 SV=1	8	8	0.395375	1	1.09396	0.572376	0.855564	1.0429	0.540578	0.816241	0.953331	1581599000	1285499000	1291200000	1298900000	1278101000	1370099000	1244201000	1134799000	1420199000					67.1	17.245	0	296.65	135
A0A0F6B2T3	A0A0F6B2T3	A0A0F6B2T3	yecC	tr|A0A0F6B2T3|A0A0F6B2T3_SALT1 Putative amino-acid ABC transporter ATP-binding protein YecC OS=Salmonella typhimurium (strain 14028s / SGSC 2262) OX=588858 GN=yecC PE=4 SV=1	7	7	0.428951	1	1.12442	0.145633	0.431023	1.28339	0.505027	0.792734	1.14138	31512980	21454010	30930000	38374980	32936990	24599990	23574010	23232990	26857000					33.6	27.668	0	33.927	54
A0A0F6AX61	A0A0F6AX61	A0A0F6AX61	gloB	tr|A0A0F6AX61|A0A0F6AX61_SALT1 Hydroxyacylglutathione hydrolase OS=Salmonella typhimurium (strain 14028s / SGSC 2262) OX=588858 GN=gloB PE=3 SV=1	8	8	0.728629	1	1.03573	0.0752739	0.32129	1.2342	0.232043	0.536462	1.19162	52533980	39783020	52076000	62253970	61596000	48025010	45728990	48211020	44432010					45.8	28.633	0	120.8	83
A0A0F6AX96	A0A0F6AX96	A0A0F6AX96	STM14_0342	tr|A0A0F6AX96|A0A0F6AX96_SALT1 Putative cytoplasmic protein OS=Salmonella typhimurium (strain 14028s / SGSC 2262) OX=588858 GN=STM14_0342 PE=4 SV=1	3	3	0.3381	1	1.31202	0.765997	0.939808	1.07786	0.114084	0.381004	0.821529	3069601	2356099	2319800	2171101	1959500	2186599	1598820	1497499	3102699					18.9	17.472	0.0093685	1.92	9
A0A0F6B8L8	A0A0F6B8L8	A0A0F6B8L8	rfaP	tr|A0A0F6B8L8|A0A0F6B8L8_SALT1 Lipopolysaccharide core heptose(I) kinase OS=Salmonella typhimurium (strain 14028s / SGSC 2262) OX=588858 GN=rfaP PE=3 SV=1	8	8	0.441978	1	1.04881	0.179055	0.471206	1.14882	0.417705	0.716575	1.09535	38175000	33377010	31763990	41981980	39787020	31843000	32275010	33409990	32533000					28.7	30.996	0	17.684	72
D0ZXQ1	D0ZXQ1	D0ZXQ1	ompD	sp|D0ZXQ1|OMPD_SALT1 Outer membrane porin protein OmpD OS=Salmonella typhimurium (strain 14028s / SGSC 2262) OX=588858 GN=ompD PE=1 SV=1	23	22	0.00545574	0.300711	0.302363	0.000244288	0.0474	0.267674	0.613835	0.863114	0.885273	573469800	984720600	498000200	641030300	616139900	494000100	2424300000	2195599000	1911300000	establishment of localization;ion transport;transport	channel activity;passive transmembrane transporter activity;porin activity;transmembrane transporter activity;transporter activity;wide pore channel activity	cell outer membrane;cell part;external encapsulating structure part;macromolecular complex;membrane;membrane part;outer membrane;pore complex;protein complex		77.9	39.679	0	323.31	242
A0A0F6B7X2	A0A0F6B7X2	A0A0F6B7X2	gntT	tr|A0A0F6B7X2|A0A0F6B7X2_SALT1 High-affinity gluconate permease OS=Salmonella typhimurium (strain 14028s / SGSC 2262) OX=588858 GN=gntT PE=4 SV=1	5	5	0.942582	1	0.987093	0.823497	0.958179	0.967854	0.902441	0.984179	0.98051	23471020	15185000	17639000	21088010	17470000	16086000	16505010	16960000	23350990					11.6	45.932	0	9.8061	56
A0A0F6B005	A0A0F6B005	A0A0F6B005	flgN	tr|A0A0F6B005|A0A0F6B005_SALT1 Putative FlgK/FlgL export chaperone OS=Salmonella typhimurium (strain 14028s / SGSC 2262) OX=588858 GN=flgN PE=4 SV=1	9	9	0.794906	1	1.02019	0.0063361	0.130247	0.429228	0.00648234	0.205577	0.420731	137500000	129890000	113030000	42563990	49212020	71774960	117630000	119970000	134720000					85.7	15.989	0	144.3	46
A0A0F6BBB0	A0A0F6BBB0	A0A0F6BBB0	yjjI	tr|A0A0F6BBB0|A0A0F6BBB0_SALT1 Uncharacterized protein OS=Salmonella typhimurium (strain 14028s / SGSC 2262) OX=588858 GN=yjjI PE=4 SV=1	22	22	0.635802	1	0.900395	0.111118	0.374672	1.60962	0.0649637	0.311371	1.78768	57958960	61654000	91266050	86059970	140420100	154180000	56911040	89738030	87481980					55.2	57.714	0	159.92	156
A0A0F6B2L6	A0A0F6B2L6	A0A0F6B2L6	msbB	tr|A0A0F6B2L6|A0A0F6B2L6_SALT1 Lipid A biosynthesis myristoyltransferase OS=Salmonella typhimurium (strain 14028s / SGSC 2262) OX=588858 GN=msbB PE=3 SV=1	8	8	0.933495	1	1.01532	0.822132	0.958806	1.04314	0.876242	0.976633	1.0274	14271990	19596990	20243990	23081010	17082010	15573990	18063010	21642000	13838000					26.6	37.287	0	30.851	46
A0A0F6B7X8	A0A0F6B7X8	A0A0F6B7X8	STM14_4236	tr|A0A0F6B7X8|A0A0F6B7X8_SALT1 Putative DNA-damage-inducibile protein OS=Salmonella typhimurium (strain 14028s / SGSC 2262) OX=588858 GN=STM14_4236 PE=4 SV=1	4	4	0.460265	1	1.18614	0.564446	0.848201	0.913666	0.198421	0.495623	0.770285	38999010	32071020	22506010	23512010	25653020	21329990	20375990	25569010	32376000					47.7	9.4467	0	8.8129	42
A0A0F6AY54	A0A0F6AY54	A0A0F6AY54	ybdG	tr|A0A0F6AY54|A0A0F6AY54_SALT1 Uncharacterized protein OS=Salmonella typhimurium (strain 14028s / SGSC 2262) OX=588858 GN=ybdG PE=4 SV=1	13	13	0.495671	1	1.08022	0.777432	0.94358	1.02944	0.451589	0.746231	0.952998	46296000	39301020	41172000	39645980	42620980	38371020	41712990	43694000	32608010					34.7	46.594	0	35.745	114
A0A0F6B089	A0A0F6B089	A0A0F6B089	STM14_1429	tr|A0A0F6B089|A0A0F6B089_SALT1 Putative regulator OS=Salmonella typhimurium (strain 14028s / SGSC 2262) OX=588858 GN=STM14_1429 PE=4 SV=1	4	4	0.594413	1	1.12975	0.817319	0.960736	1.04216	0.684112	0.89282	0.922477	17681010	11000000	10952000	13894990	11962000	10060000	11231000	9017104	14587000					19.4	17.382	0	18.82	30
A0A0F6AXU8	A0A0F6AXU8	A0A0F6AXU8	rpmE2	tr|A0A0F6AXU8|A0A0F6AXU8_SALT1 50S ribosomal protein L31 type B OS=Salmonella typhimurium (strain 14028s / SGSC 2262) OX=588858 GN=rpmE2 PE=3 SV=1	5	5	0.186266	1	2.09872	0.303298	0.623324	1.74952	0.403472	0.70298	0.833613	6578696	7250601	4834800	3875800	5266403	6545002	4121901	5044898	1199713					70.9	9.8149	0	7.9421	22
A0A0F6B9Q8	A0A0F6B9Q8	A0A0F6B9Q8	yneB	tr|A0A0F6B9Q8|A0A0F6B9Q8_SALT1 3-hydroxy-5-phosphonooxypentane-2,4-dione thiolase OS=Salmonella typhimurium (strain 14028s / SGSC 2262) OX=588858 GN=yneB PE=3 SV=1	17	17	0.128992	1	0.739183	0.0542455	0.271488	0.657966	0.222953	0.529286	0.890126	125219900	109070000	134390000	98528980	111710000	117610000	141120000	145249900	221709900					76.6	31.742	0	108.46	138
A0A0F6BB67	A0A0F6BB67	A0A0F6BB67	mrr	tr|A0A0F6BB67|A0A0F6BB67_SALT1 Restriction endonuclease OS=Salmonella typhimurium (strain 14028s / SGSC 2262) OX=588858 GN=mrr PE=4 SV=1	10	10	0.0580956	0.851516	1.38278	0.935015	0.986609	0.990198	0.00322375	0.160948	0.716092	21616010	22245010	18889010	15146010	14470000	15218000	17882990	15743000	12202010					41.1	33.596	0	43.815	59
A0A0F6BBC4	A0A0F6BBC4	A0A0F6BBC4	serB	tr|A0A0F6BBC4|A0A0F6BBC4_SALT1 Phosphoserine phosphatase OS=Salmonella typhimurium (strain 14028s / SGSC 2262) OX=588858 GN=serB PE=4 SV=1	11	11	0.140198	1	1.04278	0.0062403	0.128944	1.2002	0.0184793	0.217642	1.15096	77614020	82483030	81128980	97647030	87466020	92717060	75026960	78508990	77761000					40.7	35.006	0	70.503	122
A0A0F6B1V3	A0A0F6B1V3	A0A0F6B1V3	STM14_2022	tr|A0A0F6B1V3|A0A0F6B1V3_SALT1 Oxidoreductase OS=Salmonella typhimurium (strain 14028s / SGSC 2262) OX=588858 GN=STM14_2022 PE=4 SV=1	11	11	0.336181	1	0.873624	0.813869	0.960552	1.02854	0.13297	0.403489	1.17733	16547000	18740010	21218000	20911000	21118000	24314000	18013000	21451000	25538000					58.6	24.887	0	52.658	56
A0A0F6B721	A0A0F6B721	A0A0F6B721	yhaH	tr|A0A0F6B721|A0A0F6B721_SALT1 Putative inner membrane protein OS=Salmonella typhimurium (strain 14028s / SGSC 2262) OX=588858 GN=yhaH PE=4 SV=1	1	1	0.268495	1	1.3103	0.470242	0.782278	1.17555	0.312948	0.617764	0.897157	10377000	8096505	9999904	9315903	8416001	7738197	5398097	6611699	10464000					6.6	14.151	0.0056062	2.1298	6
A0A0F6BA68	A0A0F6BA68	A0A0F6BA68	malG	tr|A0A0F6BA68|A0A0F6BA68_SALT1 Maltose transporter permease OS=Salmonella typhimurium (strain 14028s / SGSC 2262) OX=588858 GN=malG PE=3 SV=1	3	3	0.728136	1	0.769138	0.458886	0.777094	0.684852	0.884428	0.981128	0.890416	11061010	1717299	12993000	10047000	6223703	2786401	6666099	13961010	5828400					12.8	32.225	0	7.177	12
A0A0F6B6V1	A0A0F6B6V1	A0A0F6B6V1	plsC	tr|A0A0F6B6V1|A0A0F6B6V1_SALT1 1-acyl-sn-glycerol-3-phosphate acyltransferase OS=Salmonella typhimurium (strain 14028s / SGSC 2262) OX=588858 GN=plsC PE=3 SV=1	8	8	0.546131	1	0.927051	0.175429	0.468919	0.868493	0.518412	0.801301	0.936834	61852970	51508970	68876020	59214000	52610020	57916990	72392980	68015020	55936980					54.7	27.339	0	105.48	67
A0A0F6B3N4	A0A0F6B3N4	A0A0F6B3N4	yohI	tr|A0A0F6B3N4|A0A0F6B3N4_SALT1 tRNA-dihydrouridine(16) synthase OS=Salmonella typhimurium (strain 14028s / SGSC 2262) OX=588858 GN=yohI PE=3 SV=1	8	8	0.658588	1	1.08464	0.461732	0.778785	1.17083	0.770032	0.935521	1.07946	23148000	15734010	13524000	24332010	19637990	12966010	17633010	14982990	14611010					34.6	34.517	0	30.521	57
A0A0F6B5P5	A0A0F6B5P5	A0A0F6B5P5	srlD	tr|A0A0F6B5P5|A0A0F6B5P5_SALT1 Sorbitol-6-phosphate dehydrogenase OS=Salmonella typhimurium (strain 14028s / SGSC 2262) OX=588858 GN=srlD PE=3 SV=1	9	9	0.900971	1	0.907105	0.192872	0.485142	0.37353	0.109446	0.377742	0.411783	8054802	19348000	32525990	6297999	5953396	9439697	7705100	14438000	61046980					40.9	27.876	0	17.539	39
A0A0F6B4Y0	A0A0F6B4Y0	A0A0F6B4Y0	glnB	tr|A0A0F6B4Y0|A0A0F6B4Y0_SALT1 Nitrogen regulatory protein P-II 1 OS=Salmonella typhimurium (strain 14028s / SGSC 2262) OX=588858 GN=glnB PE=3 SV=1	8	8	0.863913	1	0.971693	0.596094	0.865625	1.05953	0.538206	0.815481	1.0904	104170000	109590000	154970100	140339900	128930000	126760000	110880000	115600100	150440100					57.1	12.425	0	33.774	105
A0A0F6AZV9	A0A0F6AZV9	A0A0F6AZV9	STM14_1294	tr|A0A0F6AZV9|A0A0F6AZV9_SALT1 Putative outer membrane protein OS=Salmonella typhimurium (strain 14028s / SGSC 2262) OX=588858 GN=STM14_1294 PE=4 SV=1	4	4	0.369496	1	0.390209	0.0620448	0.283181	0.133604	0.100918	0.368906	0.342392	1736013	2382599	9001703	1189350	1101671	1140615	3098653	5063702	39939000					20.4	26.815	0	5.7297	11
A0A0F6AYA3	A0A0F6AYA3	A0A0F6AYA3	ybdQ	tr|A0A0F6AYA3|A0A0F6AYA3_SALT1 Putative universal stress protein OS=Salmonella typhimurium (strain 14028s / SGSC 2262) OX=588858 GN=ybdQ PE=4 SV=1	8	8	0.880688	1	1.04259	0.244921	0.549234	0.689681	0.188074	0.483713	0.661508	329379900	539280300	573169700	242710000	268500100	452240200	537360200	549020100	304510200					83.8	15.901	0	316.83	109
A0A0F6B9F9	A0A0F6B9F9	A0A0F6B9F9	mobA	tr|A0A0F6B9F9|A0A0F6B9F9_SALT1 Molybdenum cofactor guanylyltransferase OS=Salmonella typhimurium (strain 14028s / SGSC 2262) OX=588858 GN=mobA PE=3 SV=1	5	5	0.396386	1	1.32474	0.393979	0.715191	1.27255	0.839857	0.964635	0.960606	5336201	6844503	9640203	5989301	7717803	6751904	6568502	7004604	3291702					37.1	21.189	0	29.535	23
A0A0F6B3H2	A0A0F6B3H2	A0A0F6B3H2	dcd	tr|A0A0F6B3H2|A0A0F6B3H2_SALT1 dCTP deaminase OS=Salmonella typhimurium (strain 14028s / SGSC 2262) OX=588858 GN=dcd PE=3 SV=1	10	10	0.0745208	0.908	0.822622	0.0232414	0.193773	0.826508	0.956191	0.996584	1.00472	32725000	31036990	39328000	32333010	36713000	34129980	44095990	42092020	38659990					40.4	21.236	0	28.309	78
A0A0F6B537;A0A0F6AZI6;A0A0F6AZQ0	A0A0F6B537;A0A0F6AZI6	A0A0F6B537	STM14_3198	tr|A0A0F6B537|A0A0F6B537_SALT1 Uncharacterized protein OS=Salmonella typhimurium (strain 14028s / SGSC 2262) OX=588858 GN=STM14_3198 PE=4 SV=1;tr|A0A0F6AZI6|A0A0F6AZI6_SALT1 Bacteriophage virulence determinant OS=Salmonella typhimurium (strain 14028s / SGS	4	4	0.214096	1	1.23423	0.946462	0.988954	0.98944	0.166143	0.458379	0.801669	10184000	7684002	8018899	6003904	6497299	8287798	6400997	6019299	8662502					25	25.783	0	6.3576	15
A0A0F6AXW1	A0A0F6AXW1	A0A0F6AXW1	priC	tr|A0A0F6AXW1|A0A0F6AXW1_SALT1 Primosomal replication protein N OS=Salmonella typhimurium (strain 14028s / SGSC 2262) OX=588858 GN=priC PE=4 SV=1	4	4	0.215924	1	1.68541	0.574592	0.857025	1.23126	0.252018	0.555047	0.730541	13304010	8626605	7243702	8335896	7601702	5115101	4304501	3928799	10268010					24	19.874	0	5.8306	15
A0A0F6B2U8	A0A0F6B2U8	A0A0F6B2U8	yedD	tr|A0A0F6B2U8|A0A0F6B2U8_SALT1 Uncharacterized protein OS=Salmonella typhimurium (strain 14028s / SGSC 2262) OX=588858 GN=yedD PE=4 SV=1	13	13	0.75873	1	1.05328	0.726242	0.923189	1.05399	0.995961	1	1.00067	321170100	234749900	237730000	290959900	270479900	228210100	231700100	210870100	313940100					75.2	15.356	0	296.21	226
A0A0F6AZX7	A0A0F6AZX7	A0A0F6AZX7	ymdB	tr|A0A0F6AZX7|A0A0F6AZX7_SALT1 O-acetyl-ADP-ribose deacetylase OS=Salmonella typhimurium (strain 14028s / SGSC 2262) OX=588858 GN=ymdB PE=3 SV=1	8	8	0.117711	1	0.750878	0.394817	0.716627	0.880158	0.220963	0.525373	1.17217	23821990	28957000	31928990	36546980	28960980	33514000	31759000	35078020	46699010					56.4	19.196	0	34.38	71
A0A0F6AX09	A0A0F6AX09	A0A0F6AX09	yadS	tr|A0A0F6AX09|A0A0F6AX09_SALT1 Uncharacterized protein OS=Salmonella typhimurium (strain 14028s / SGSC 2262) OX=588858 GN=yadS PE=4 SV=1	2	2	0.315827	1	0.879127	0.148763	0.433529	0.859682	0.838182	0.964355	0.977881	11696000	11894000	15420000	13253990	13271000	11404000	12806010	15830990	15573000					11.6	22.137	0.0021436	2.6144	3
A0A0F6AX08	A0A0F6AX08	A0A0F6AX08	yadR	tr|A0A0F6AX08|A0A0F6AX08_SALT1 Iron-sulfur cluster insertion protein ErpA OS=Salmonella typhimurium (strain 14028s / SGSC 2262) OX=588858 GN=yadR PE=3 SV=1	8	8	0.713632	1	1.13778	0.934553	0.986743	1.02671	0.560827	0.831872	0.902375	520109700	429980300	315110200	415199800	326489900	381980200	323180100	233900100	632930000					99.1	12.099	0	92.754	123
A0A0F6AZ94	A0A0F6AZ94	A0A0F6AZ94	STM14_1074	tr|A0A0F6AZ94|A0A0F6AZ94_SALT1 Putative transcriptional regulator OS=Salmonella typhimurium (strain 14028s / SGSC 2262) OX=588858 GN=STM14_1074 PE=3 SV=1	6	6	0.958398	1	0.996917	0.594359	0.864399	1.05923	0.618914	0.864996	1.0625	7747205	6897098	8303602	9860195	7201801	7494498	7767398	7458499	7729904					23.4	33.83	0	13.804	34
A0A0F6B1W0	A0A0F6B1W0	A0A0F6B1W0	ycjG	tr|A0A0F6B1W0|A0A0F6B1W0_SALT1 Dipeptide epimerase OS=Salmonella typhimurium (strain 14028s / SGSC 2262) OX=588858 GN=ycjG PE=3 SV=1	5	5	0.215816	1	1.17647	0.287787	0.602936	1.23189	0.808093	0.95274	1.04711	9388394	8883395	7090500	11342000	9020801	6635798	6698203	6610702	8201698					15.9	34.678	0	7.3182	33
A0A0F6B056	A0A0F6B056	A0A0F6B056	lolD	tr|A0A0F6B056|A0A0F6B056_SALT1 Lipoprotein-releasing system ATP-binding protein LolD OS=Salmonella typhimurium (strain 14028s / SGSC 2262) OX=588858 GN=lolD PE=3 SV=1	6	6	0.412195	1	1.09364	0.0055398	0.126606	1.37012	0.100372	0.369551	1.25281	46373980	35075010	46459030	51401970	58387040	49510970	36536020	40311990	39224980					30.9	25.479	0	26.178	40
A0A0F6AX14	A0A0F6AX14	A0A0F6AX14	cdaR	tr|A0A0F6AX14|A0A0F6AX14_SALT1 Carbohydrate diacid transcriptional activator CdaR OS=Salmonella typhimurium (strain 14028s / SGSC 2262) OX=588858 GN=cdaR PE=4 SV=1	13	13	0.845883	1	1.05321	0.386081	0.707352	0.775905	0.0216674	0.217283	0.736702	16557000	15544000	16984990	13845010	12001000	10519000	11440000	12872000	25409010					31.4	43.586	0	23.49	66
A0A0F6B7L9	A0A0F6B7L9	A0A0F6B7L9	rpsE	tr|A0A0F6B7L9|A0A0F6B7L9_SALT1 30S ribosomal protein S5 OS=Salmonella typhimurium (strain 14028s / SGSC 2262) OX=588858 GN=rpsE PE=3 SV=1	19	19	0.782536	1	0.952921	0.5041	0.805927	0.90275	0.736979	0.92149	0.947351	4416500000	3698302000	2899101000	4050800000	3299199000	3012499000	3745802000	3167802000	4611804000					85.6	17.603	0	323.31	717
A0A0F6B7T3	A0A0F6B7T3	A0A0F6B7T3	yhfL	tr|A0A0F6B7T3|A0A0F6B7T3_SALT1 Putative outer membrane lipoprotein OS=Salmonella typhimurium (strain 14028s / SGSC 2262) OX=588858 GN=yhfL PE=4 SV=1	2	2	0.90415	1	1.0374	0.0773197	0.327132	0.536511	0.0107161	0.215134	0.517169	7933600	5418998	5318403	3600701	3029202	2899700	3917300	5551902	9416799					50	5.8939	0	11.624	16
A0A0F6AYT3	A0A0F6AYT3	A0A0F6AYT3	modB	tr|A0A0F6AYT3|A0A0F6AYT3_SALT1 Molybdenum transport system permease OS=Salmonella typhimurium (strain 14028s / SGSC 2262) OX=588858 GN=modB PE=3 SV=1	2	2	0.76681	1	1.08525	0.0172058	0.1831	0.531428	0.0539819	0.295314	0.489685	4951399	2254300	2794199	1860399	1229098	1601600	2501199	3563902	2737400					13.1	25.043	0	6.1292	13
A0A0F6B980	A0A0F6B980	A0A0F6B980	trxA	tr|A0A0F6B980|A0A0F6B980_SALT1 Thioredoxin OS=Salmonella typhimurium (strain 14028s / SGSC 2262) OX=588858 GN=trxA PE=3 SV=1	15	15	0.494863	1	0.92359	0.332526	0.662133	0.826664	0.540845	0.816194	0.895055	2164701000	2719299000	2509801000	1859401000	1915001000	2975100000	2655200000	2304701000	3064398000					99.1	11.806	0	289.5	275
A0A0F6B9W8	A0A0F6B9W8	A0A0F6B9W8	trmA	tr|A0A0F6B9W8|A0A0F6B9W8_SALT1 tRNA/tmRNA (uracil-C(5))-methyltransferase OS=Salmonella typhimurium (strain 14028s / SGSC 2262) OX=588858 GN=trmA PE=3 SV=1	15	15	0.958947	1	1.00334	0.0703152	0.311207	0.850446	0.0701411	0.319201	0.847613	98298940	112930100	111340000	100670000	85705940	87235060	113200000	109720000	98521030					47.8	41.895	0	165.7	130
A0A0F6B4J0	A0A0F6B4J0	A0A0F6B4J0	cysA	tr|A0A0F6B4J0|A0A0F6B4J0_SALT1 Sulfate/thiosulfate import ATP-binding protein CysA OS=Salmonella typhimurium (strain 14028s / SGSC 2262) OX=588858 GN=cysA PE=3 SV=1	8	8	0.0530778	0.818286	4.80289	0.0606389	0.285156	4.77221	0.978295	0.995999	0.993612	29676990	22899010	21787010	36294000	19320010	20713000	11354000	6932101	1697900					26.3	41.035	0	68.019	58
A0A0F6B3Y5	A0A0F6B3Y5	A0A0F6B3Y5	napB	tr|A0A0F6B3Y5|A0A0F6B3Y5_SALT1 Periplasmic nitrate reductase, electron transfer subunit OS=Salmonella typhimurium (strain 14028s / SGSC 2262) OX=588858 GN=napB PE=3 SV=1	5	5	0.235732	1	1.24562	0.0417703	0.248291	0.394418	0.0175299	0.215985	0.316643	29516020	34667010	38799980	6128797	14790000	13905010	20885990	30676010	32061990					58.4	16.368	0	56.43	51
A0A0F6BAP2	A0A0F6BAP2	A0A0F6BAP2	aidB	tr|A0A0F6BAP2|A0A0F6BAP2_SALT1 Isovaleryl CoA dehydrogenase OS=Salmonella typhimurium (strain 14028s / SGSC 2262) OX=588858 GN=aidB PE=3 SV=1	10	10	0.108706	1	0.870445	0.281439	0.596243	1.10783	0.0143923	0.208694	1.27272	5540500	5654198	5217600	7386003	7287803	6260103	6743403	5540199	6633798					24.7	60.936	0	12.947	44
A0A0F6B211	A0A0F6B211	A0A0F6B211	btuR	tr|A0A0F6B211|A0A0F6B211_SALT1 Corrinoid adenosyltransferase OS=Salmonella typhimurium (strain 14028s / SGSC 2262) OX=588858 GN=btuR PE=3 SV=1	7	7	0.737371	1	0.939155	0.384826	0.707272	1.18651	0.0559352	0.298277	1.26338	22652010	19983000	24632990	26755010	32007990	26255980	18935010	21757990	32673000					35.2	21.725	0	85.509	56
A0A0F6B6B2	A0A0F6B6B2	A0A0F6B6B2	STM14_3650	tr|A0A0F6B6B2|A0A0F6B6B2_SALT1 Putative transport protein OS=Salmonella typhimurium (strain 14028s / SGSC 2262) OX=588858 GN=STM14_3650 PE=4 SV=1	4	4	0.437225	1	0.918327	0.566584	0.84942	0.924043	0.970236	0.994611	1.00622	10813010	7847195	8606897	10641000	9845697	7101701	9310805	10136000	9992199					11.2	44.981	0	9.6726	17
A0A0F6B0H5	A0A0F6B0H5	A0A0F6B0H5	STM14_1523	tr|A0A0F6B0H5|A0A0F6B0H5_SALT1 Uncharacterized protein OS=Salmonella typhimurium (strain 14028s / SGSC 2262) OX=588858 GN=STM14_1523 PE=4 SV=1	6	6	0.24071	1	1.34261	0.374638	0.699395	0.793411	0.0146049	0.208918	0.590947	17276990	17502990	21108010	11860010	8820504	12592000	17089010	16796990	9188204					24.2	24.624	0	13.364	40
A0A0F6B7Z7	A0A0F6B7Z7	A0A0F6B7Z7	glgC	tr|A0A0F6B7Z7|A0A0F6B7Z7_SALT1 Glucose-1-phosphate adenylyltransferase OS=Salmonella typhimurium (strain 14028s / SGSC 2262) OX=588858 GN=glgC PE=3 SV=1	12	12	0.405008	1	0.869606	0.148192	0.434184	0.774393	0.446991	0.742606	0.890511	30257990	37912000	42978990	29337990	30282000	39189990	38915980	36779990	52380020					35	48.461	0	70.849	73
A0A0F6B0P8	A0A0F6B0P8	A0A0F6B0P8	celC	tr|A0A0F6B0P8|A0A0F6B0P8_SALT1 N,N-diacetylchitobiose-specific PTS system transporter subunit IIA OS=Salmonella typhimurium (strain 14028s / SGSC 2262) OX=588858 GN=celC PE=4 SV=1	8	8	0.290672	1	1.43683	0.56004	0.845048	1.20564	0.279532	0.585085	0.839098	28431000	22207990	20011000	23578000	17567000	18022010	10208000	15580000	26782010					93.9	12.732	0	67.121	48
A0A0F6B228	A0A0F6B228	A0A0F6B228	yciA	tr|A0A0F6B228|A0A0F6B228_SALT1 Acyl-CoA thioester hydrolase OS=Salmonella typhimurium (strain 14028s / SGSC 2262) OX=588858 GN=yciA PE=4 SV=1	4	4	0.790283	1	0.972661	0.163413	0.449299	0.827631	0.112343	0.379557	0.850894	45093980	51036980	44904980	43596020	41773980	34960010	40502010	53523030	51807980					33.8	14.364	0	88.475	26
A0A0F6B0W7	A0A0F6B0W7	A0A0F6B0W7	sufS	tr|A0A0F6B0W7|A0A0F6B0W7_SALT1 Cysteine desulfurase OS=Salmonella typhimurium (strain 14028s / SGSC 2262) OX=588858 GN=sufS PE=3 SV=1	10	10	0.712162	1	0.948759	0.113773	0.374916	1.3091	0.137337	0.41044	1.3798	24751980	16359000	18600990	31337990	29814000	21177000	20963010	18779990	22401990					25.6	44.503	0	26.36	64
A0A0F6B6H0	A0A0F6B6H0	A0A0F6B6H0	epd	tr|A0A0F6B6H0|A0A0F6B6H0_SALT1 D-erythrose-4-phosphate dehydrogenase OS=Salmonella typhimurium (strain 14028s / SGSC 2262) OX=588858 GN=epd PE=3 SV=1	21	21	0.692387	1	1.03865	0.458213	0.77632	1.04859	0.895728	0.985058	1.00957	109859900	96371060	121909900	110860000	110070000	108840000	100309900	117510000	97724000					78.7	38.125	0	112.85	142
A0A0F6AYY5	A0A0F6AYY5	A0A0F6AYY5	glnQ	tr|A0A0F6AYY5|A0A0F6AYY5_SALT1 Glutamine ABC transporter ATP-binding protein OS=Salmonella typhimurium (strain 14028s / SGSC 2262) OX=588858 GN=glnQ PE=4 SV=1	8	8	0.718895	1	0.953782	0.848288	0.961319	0.972395	0.788242	0.944247	1.01951	62001980	59745980	58110040	54530990	68207000	61330040	59250030	52801990	79300970					45.4	26.702	0	63.903	72
A0A0F6B6H9	A0A0F6B6H9	A0A0F6B6H9	yggG	tr|A0A0F6B6H9|A0A0F6B6H9_SALT1 Putative Zn-dependent protease OS=Salmonella typhimurium (strain 14028s / SGSC 2262) OX=588858 GN=yggG PE=3 SV=1	12	12	0.750662	1	1.05983	0.133099	0.412447	1.3995	0.023152	0.222363	1.3205	74092010	76482950	66934040	107360000	85299000	95371020	64175030	53138000	93434950					56.3	26.708	0	242.99	90
A0A0F6B6Q8	A0A0F6B6Q8	A0A0F6B6Q8	gsp	tr|A0A0F6B6Q8|A0A0F6B6Q8_SALT1 Bifunctional glutathionylspermidine amidase/glutathionylspermidine synthetase OS=Salmonella typhimurium (strain 14028s / SGSC 2262) OX=588858 GN=gsp PE=4 SV=1	26	26	0.36601	1	0.880995	0.332813	0.661733	1.13522	0.0665411	0.312599	1.28856	311500000	314649800	396640100	387380200	446390300	480999800	397049900	445940200	321100100					54.9	70.254	0	175.41	163
A0A0F6B0S3	A0A0F6B0S3	A0A0F6B0S3	rpmI	tr|A0A0F6B0S3|A0A0F6B0S3_SALT1 50S ribosomal protein L35 OS=Salmonella typhimurium (strain 14028s / SGSC 2262) OX=588858 GN=rpmI PE=3 SV=1	2	2	0.996329	1	0.984724	0.474922	0.786723	10.1951	0.466766	0.757019	10.3533	994034	866759900	1434534	2458709	769699500	724800300	939179500	692381	1990551					27.7	7.2888	0	11.493	11
A0A0F6B176	A0A0F6B176	A0A0F6B176	ydgH	tr|A0A0F6B176|A0A0F6B176_SALT1 Putative periplasmic protein OS=Salmonella typhimurium (strain 14028s / SGSC 2262) OX=588858 GN=ydgH PE=4 SV=1	27	27	0.676437	1	0.964698	0.849224	0.960778	1.02035	0.427643	0.726261	1.05768	760010400	798409500	800660000	775590400	788860400	939569400	722299700	794139600	943420600					75.8	33.915	0	323.31	437
A0A0F6AZE1	A0A0F6AZE1	A0A0F6AZE1	smtA	tr|A0A0F6AZE1|A0A0F6AZE1_SALT1 tRNA 5-carboxymethoxyuridine methyltransferase OS=Salmonella typhimurium (strain 14028s / SGSC 2262) OX=588858 GN=smtA PE=3 SV=1	11	11	0.807679	1	0.973768	0.415811	0.730897	0.890602	0.489104	0.777249	0.914593	42557020	36748980	34409020	30827980	42067990	31745020	35200990	36382980	45506020					40.8	30.222	0	33.338	69
A0A0F6B945	A0A0F6B945	A0A0F6B945	gidA	tr|A0A0F6B945|A0A0F6B945_SALT1 tRNA uridine 5-carboxymethylaminomethyl modification enzyme MnmG OS=Salmonella typhimurium (strain 14028s / SGSC 2262) OX=588858 GN=gidA PE=3 SV=1	26	26	0.574534	1	1.05051	0.818915	0.959837	0.975087	0.459931	0.754714	0.928205	489560200	497519800	430550200	474890300	472419900	373810000	507150000	442150100	403399800					44.5	69.639	0	180.85	331
A0A0F6AWW8	A0A0F6AWW8	A0A0F6AWW8	yadG	tr|A0A0F6AWW8|A0A0F6AWW8_SALT1 Putative ABC-type multidrug transport system ATPase component OS=Salmonella typhimurium (strain 14028s / SGSC 2262) OX=588858 GN=yadG PE=4 SV=1	17	17	0.77032	1	0.965436	0.262253	0.570551	1.13847	0.0773632	0.333122	1.17923	61825010	51880010	63000970	72583020	70156970	65072960	64273020	69062030	50590980					48.7	34.684	0	51.405	134
A0A0F6B5Q9	A0A0F6B5Q9	A0A0F6B5Q9	hycI	tr|A0A0F6B5Q9|A0A0F6B5Q9_SALT1 Hydrogenase 3 maturation protease OS=Salmonella typhimurium (strain 14028s / SGSC 2262) OX=588858 GN=hycI PE=4 SV=1	3	3	0.120963	1	1.39133	0.00796138	0.146	1.94696	0.0489702	0.29497	1.39935	2456801	1686600	2156600	2659001	3132001	2940300	1778501	1600300	1165757					29.5	16.994	0	9.5111	15
A0A0F6B4V1	A0A0F6B4V1	A0A0F6B4V1	pepB	tr|A0A0F6B4V1|A0A0F6B4V1_SALT1 Peptidase B OS=Salmonella typhimurium (strain 14028s / SGSC 2262) OX=588858 GN=pepB PE=3 SV=1	27	27	0.673857	1	1.0454	0.297472	0.61643	1.2164	0.351149	0.652282	1.16358	545990100	552770200	485289700	806230100	549120300	521180100	602089800	463720100	459160000					68.6	46.355	0	323.31	371
A0A0F6AZ65	A0A0F6AZ65	A0A0F6AZ65	ybjP	tr|A0A0F6AZ65|A0A0F6AZ65_SALT1 Putative lipoprotein OS=Salmonella typhimurium (strain 14028s / SGSC 2262) OX=588858 GN=ybjP PE=4 SV=1	8	8	0.823205	1	1.03929	0.326581	0.654519	1.1876	0.135743	0.409547	1.1427	336530100	288050000	274629900	364180100	340200100	320619800	252249900	242870100	387100100					57.9	18.81	0	150.74	139
A0A0F6B264	A0A0F6B264	A0A0F6B264	ychN	tr|A0A0F6B264|A0A0F6B264_SALT1 Putative sulfur reduction protein OS=Salmonella typhimurium (strain 14028s / SGSC 2262) OX=588858 GN=ychN PE=4 SV=1	3	3	0.814885	1	1.08941	0.363294	0.691697	1.41237	0.171006	0.463715	1.29645	28488980	35135020	23296990	31153010	36897020	44207010	16140000	48141980	23211990					42.7	12.668	0	46.21	58
A0A0F6B8N4	A0A0F6B8N4	A0A0F6B8N4	yicC	tr|A0A0F6B8N4|A0A0F6B8N4_SALT1 Uncharacterized protein OS=Salmonella typhimurium (strain 14028s / SGSC 2262) OX=588858 GN=yicC PE=4 SV=1	24	24	0.775856	1	1.03354	0.179833	0.472223	1.18651	0.139522	0.412009	1.148	421160100	347040100	385029900	464059900	460839700	398130000	327500200	350120000	444539800					84.3	33.125	0	317.13	248
A0A0F6B4B2	A0A0F6B4B2	A0A0F6B4B2	accD	tr|A0A0F6B4B2|A0A0F6B4B2_SALT1 Acetyl-coenzyme A carboxylase carboxyl transferase subunit beta OS=Salmonella typhimurium (strain 14028s / SGSC 2262) OX=588858 GN=accD PE=3 SV=1	23	23	0.875019	1	1.01909	0.239908	0.541594	1.19937	0.240259	0.542543	1.17691	932430600	787890000	742310400	1136099000	962100200	813309800	775860200	699380400	949589800					61.8	33.215	0	238.61	408
A0A0F6BBD4	A0A0F6BBD4	A0A0F6BBD4	creB	tr|A0A0F6BBD4|A0A0F6BBD4_SALT1 DNA-binding response regulator CreB OS=Salmonella typhimurium (strain 14028s / SGSC 2262) OX=588858 GN=creB PE=4 SV=1	4	4	0.327286	1	1.26317	0.227312	0.524259	1.38922	0.655356	0.879622	1.09979	4806700	3296200	3378202	5352098	4251900	3128699	2307400	2794399	4118600					20.5	26.031	0	6.8408	17
A0A0F6AXH6	A0A0F6AXH6	A0A0F6AXH6	yahO	tr|A0A0F6AXH6|A0A0F6AXH6_SALT1 Uncharacterized protein OS=Salmonella typhimurium (strain 14028s / SGSC 2262) OX=588858 GN=yahO PE=4 SV=1	9	9	0.369938	1	1.29429	0.0120259	0.16228	0.439014	0.00790682	0.197261	0.339193	353940000	470900300	238339900	137109900	98299980	115020000	240630000	210680000	361400100					68.1	9.9193	0	131.85	146
A0A0F6B3K8	A0A0F6B3K8	A0A0F6B3K8	stcA	tr|A0A0F6B3K8|A0A0F6B3K8_SALT1 Putative fimbrial-like protein OS=Salmonella typhimurium (strain 14028s / SGSC 2262) OX=588858 GN=stcA PE=4 SV=1	2	2	0.109139	1	1.43438	0.513695	0.813627	1.33803	0.864119	0.973189	0.932829	3172102	3495299	2722102	1416007	3469402	4986802	2511700	2581199	1577433					21.6	18.678	0	16.997	8
A0A0F6B7L0	A0A0F6B7L0	A0A0F6B7L0	rplQ	tr|A0A0F6B7L0|A0A0F6B7L0_SALT1 50S ribosomal protein L17 OS=Salmonella typhimurium (strain 14028s / SGSC 2262) OX=588858 GN=rplQ PE=3 SV=1	19	19	0.728549	1	1.08108	0.907971	0.976042	1.02118	0.734976	0.920441	0.944591	2668100000	1988401000	1645700000	2219701000	1895199000	1749200000	1829300000	1488900000	2537101000					71.7	14.394	0	102.3	382
A0A0F6B409	A0A0F6B409	A0A0F6B409	ubiG	tr|A0A0F6B409|A0A0F6B409_SALT1 Ubiquinone biosynthesis O-methyltransferase OS=Salmonella typhimurium (strain 14028s / SGSC 2262) OX=588858 GN=ubiG PE=3 SV=1	8	8	0.0251691	0.641029	1.11262	0.0178419	0.183888	1.14399	0.510349	0.795064	1.02819	103280000	109090000	100280000	104310000	113600000	103640100	90291050	95533940	95097050					41.7	26.854	0	64.832	93
A0A0F6AWV9	A0A0F6AWV9	A0A0F6AWV9	pdxA_2	tr|A0A0F6AWV9|A0A0F6AWV9_SALT1 4-hydroxythreonine-4-phosphate dehydrogenase 2 OS=Salmonella typhimurium (strain 14028s / SGSC 2262) OX=588858 GN=pdxA_2 PE=3 SV=1	19	19	0.847168	1	1.10927	0.341202	0.672021	0.424993	0.287196	0.590006	0.383128	167620100	375030200	537849900	64386980	58603960	503919800	139789900	440579900	402200000					55.4	35.064	0	226.64	161
A0A0F6B716	A0A0F6B716	A0A0F6B716	yqjD	tr|A0A0F6B716|A0A0F6B716_SALT1 Putative inner membrane protein OS=Salmonella typhimurium (strain 14028s / SGSC 2262) OX=588858 GN=yqjD PE=4 SV=1	8	8	0.807851	1	1.07809	0.826392	0.955727	0.936496	0.373756	0.675946	0.868664	466050100	514739800	354089800	335669900	369609800	448779700	317320100	307310100	695180500					67.3	11.085	0	113.08	116
A0A0F6AZC7	A0A0F6AZC7	A0A0F6AZC7	ycaL	tr|A0A0F6AZC7|A0A0F6AZC7_SALT1 Putative Zn-dependent protease OS=Salmonella typhimurium (strain 14028s / SGSC 2262) OX=588858 GN=ycaL PE=3 SV=1	3	3	0.205587	1	1.89182	0.436274	0.753542	1.5219	0.435066	0.734554	0.804465	3043098	2729500	3246700	1591801	3728801	2365400	2488599	2333099	685989					16.6	26.819	0	8.5054	10
A0A0F6B0S4	A0A0F6B0S4	A0A0F6B0S4	rplT	tr|A0A0F6B0S4|A0A0F6B0S4_SALT1 50S ribosomal protein L20 OS=Salmonella typhimurium (strain 14028s / SGSC 2262) OX=588858 GN=rplT PE=3 SV=1	12	12	0.504268	1	1.08538	0.199242	0.488306	0.906364	0.184178	0.48034	0.835063	2616699000	2232701000	1835300000	1777001000	2017500000	1741599000	2021200000	2199599000	1886200000					50.8	13.497	0	49.697	631
A0A0F6AW58	A0A0F6AW58	A0A0F6AW58	STM14_5569	tr|A0A0F6AW58|A0A0F6AW58_SALT1 Putative carbonic anhydrase OS=Salmonella typhimurium (strain 14028s / SGSC 2262) OX=588858 GN=STM14_5569 PE=4 SV=1	15	15	0.155138	1	1.39899	0.0239184	0.194189	1.95979	0.0127581	0.212885	1.40086	104180000	86629020	87985960	139589900	133250100	117360000	78121970	80767050	45963010					50	26.644	0	66.977	150
A0A0F6B1N4	A0A0F6B1N4	A0A0F6B1N4	rimL	tr|A0A0F6B1N4|A0A0F6B1N4_SALT1 Ribosomal-protein-L7/L12-serine acetyltransferase OS=Salmonella typhimurium (strain 14028s / SGSC 2262) OX=588858 GN=rimL PE=4 SV=1	7	7	0.353669	1	1.72514	0.745563	0.928981	1.21988	0.459234	0.754315	0.707121	5122403	6170000	11636000	2629302	5902799	8378101	4467103	8815701	1818899					44.1	20.605	0	16.717	28
A0A0F6B9H0	A0A0F6B9H0	A0A0F6B9H0	hemN	tr|A0A0F6B9H0|A0A0F6B9H0_SALT1 Coproporphyrinogen-III oxidase OS=Salmonella typhimurium (strain 14028s / SGSC 2262) OX=588858 GN=hemN PE=3 SV=1	10	10	0.459948	1	0.949531	0.589475	0.863799	0.967341	0.726489	0.917681	1.01876	33526980	34492000	38288020	37465010	34078980	36667010	34868980	40988000	36187020					19.5	52.827	0	25.293	85
A0A0F6AZA4	A0A0F6AZA4	A0A0F6AZA4	ftsK	tr|A0A0F6AZA4|A0A0F6AZA4_SALT1 DNA translocase FtsK OS=Salmonella typhimurium (strain 14028s / SGSC 2262) OX=588858 GN=ftsK PE=3 SV=1	32	32	0.711695	1	1.03941	0.983363	0.99318	1.00198	0.754728	0.928916	0.963987	149800000	117419900	116600100	136540000	125989900	106800000	121429900	112110000	134160100					27.5	149.44	0	270.39	245
A0A0F6AZD4	A0A0F6AZD4	A0A0F6AZD4	lpxK	tr|A0A0F6AZD4|A0A0F6AZD4_SALT1 Tetraacyldisaccharide 4-kinase OS=Salmonella typhimurium (strain 14028s / SGSC 2262) OX=588858 GN=lpxK PE=3 SV=1	9	9	0.605198	1	1.07319	0.747852	0.930305	1.06805	0.979756	0.99664	0.99521	9958807	8816004	11398000	10780010	12548000	7292197	11428000	8418695	8415200					35.1	34.994	0	21.031	44
A0A0F6AZ71	A0A0F6AZ71	A0A0F6AZ71	poxB	tr|A0A0F6AZ71|A0A0F6AZ71_SALT1 Pyruvate dehydrogenase OS=Salmonella typhimurium (strain 14028s / SGSC 2262) OX=588858 GN=poxB PE=3 SV=1	15	15	0.443118	1	1.0635	0.0413151	0.247	1.38035	0.112505	0.379009	1.29793	65934020	60746040	51837020	87998060	83001000	62153970	53968980	56934970	56173980					34.4	61.683	0	89.002	131
A0A0F6B8R3	A0A0F6B8R3	A0A0F6B8R3	marT	tr|A0A0F6B8R3|A0A0F6B8R3_SALT1 Putative transcriptional regulator OS=Salmonella typhimurium (strain 14028s / SGSC 2262) OX=588858 GN=marT PE=4 SV=1	3	3	0.00294215	0.223647	0.759877	0.662127	0.8981	0.906916	0.445371	0.742339	1.1935	1869300	1992899	2114899	3526798	2155699	1761800	2591899	2736600	2531600					19.8	29.942	0	4.9431	8
A0A0F6B1U6	A0A0F6B1U6	A0A0F6B1U6	STM14_2012	tr|A0A0F6B1U6|A0A0F6B1U6_SALT1 Putative cytoplasmic protein OS=Salmonella typhimurium (strain 14028s / SGSC 2262) OX=588858 GN=STM14_2012 PE=4 SV=1	9	9	0.697284	1	1.02783	0.000937752	0.0829524	0.564266	0.00044891	0.1075	0.548987	23961000	24710000	27373990	14993990	13639000	13113010	24289010	27098000	22677990					46.1	24.804	0	39.664	65
A0A0F6B3E1	A0A0F6B3E1	A0A0F6B3E1	rfbF	tr|A0A0F6B3E1|A0A0F6B3E1_SALT1 Glucose-1-phosphate cytidylyltransferase OS=Salmonella typhimurium (strain 14028s / SGSC 2262) OX=588858 GN=rfbF PE=4 SV=1	14	14	0.955695	1	0.995474	0.562621	0.848643	0.956389	0.269303	0.577761	0.960738	424109800	394290000	436970000	406570000	397220000	401230200	447100200	454009800	364910300					37	29.035	0	62.707	326
A0A0F6B593	A0A0F6B593	A0A0F6B593	yfiH	tr|A0A0F6B593|A0A0F6B593_SALT1 Polyphenol oxidase OS=Salmonella typhimurium (strain 14028s / SGSC 2262) OX=588858 GN=yfiH PE=3 SV=1	10	10	0.16123	1	1.13801	0.191392	0.483527	1.20149	0.66336	0.883025	1.05578	69655950	58355010	61996980	69142980	78118970	54907020	54580040	50983030	61447960					59.3	26.428	0	78.616	99
A0A0F6AXY4	A0A0F6AXY4	A0A0F6AXY4	ybbK	tr|A0A0F6AXY4|A0A0F6AXY4_SALT1 Putative inner membrane protein OS=Salmonella typhimurium (strain 14028s / SGSC 2262) OX=588858 GN=ybbK PE=4 SV=1	10	10	0.587554	1	1.03828	0.253256	0.559812	0.949014	0.196718	0.493252	0.914025	56034010	52981000	63659980	50646990	52389990	54389000	56302980	57894020	51800030					49.5	33.66	0	161.08	98
A0A0F6B9Q2	A0A0F6B9Q2	A0A0F6B9Q2	ydeW	tr|A0A0F6B9Q2|A0A0F6B9Q2_SALT1 Putative transcriptional repressor OS=Salmonella typhimurium (strain 14028s / SGSC 2262) OX=588858 GN=ydeW PE=4 SV=1	12	12	0.448534	1	0.806401	0.35649	0.682848	0.778916	0.797533	0.949093	0.965916	43816000	33021010	47434000	43126980	40949980	35020980	35311000	47458030	78098010					45.5	34.449	0	45.686	77
A0A0F6BBC7	A0A0F6BBC7	A0A0F6BBC7	yjjK	tr|A0A0F6BBC7|A0A0F6BBC7_SALT1 Putative ABC transporter ATP-binding protein OS=Salmonella typhimurium (strain 14028s / SGSC 2262) OX=588858 GN=yjjK PE=4 SV=1	45	45	0.970497	1	0.997369	0.194969	0.485591	1.11583	0.113021	0.379443	1.11877	1676500000	1793001000	1583099000	2018599000	1892200000	1744599000	1786900000	1506401000	1781901000					76.6	62.309	0	323.31	792
A0A0F6AX35	A0A0F6AX35	A0A0F6AX35	dnaE	tr|A0A0F6AX35|A0A0F6AX35_SALT1 DNA polymerase III subunit alpha OS=Salmonella typhimurium (strain 14028s / SGSC 2262) OX=588858 GN=dnaE PE=4 SV=1	43	43	0.873901	1	1.01785	0.391837	0.713897	1.14821	0.507878	0.794517	1.12808	85749020	68306990	62520960	100600000	83162020	62837020	72501980	64246000	74555020					41.8	130.22	0	79.505	262
A0A0F6B897	A0A0F6B897	A0A0F6B897	yhjN	tr|A0A0F6B897|A0A0F6B897_SALT1 Cyclic di-GMP-binding protein OS=Salmonella typhimurium (strain 14028s / SGSC 2262) OX=588858 GN=yhjN PE=3 SV=1	27	27	0.992075	1	1.0017	0.232264	0.531	0.799869	0.281975	0.586301	0.798508	117180000	159920000	103420000	128160000	88968990	86538020	149049900	107480000	120360000					48	84.298	0	167.59	223
A0A0F6AXB8	A0A0F6AXB8	A0A0F6AXB8	yafJ	tr|A0A0F6AXB8|A0A0F6AXB8_SALT1 Putative glutamine amidotransferase OS=Salmonella typhimurium (strain 14028s / SGSC 2262) OX=588858 GN=yafJ PE=4 SV=1	6	6	0.641568	1	1.05794	0.522942	0.820286	1.10773	0.752675	0.927083	1.04707	16990990	15650010	19847010	21544990	14547000	19330000	16160990	19316990	14277000					29.8	28.669	0	16.404	54
A0A0F6BAZ8	A0A0F6BAZ8	A0A0F6BAZ8	ytgA	tr|A0A0F6BAZ8|A0A0F6BAZ8_SALT1 Putative inner membrane protein OS=Salmonella typhimurium (strain 14028s / SGSC 2262) OX=588858 GN=ytgA PE=4 SV=1	5	5	0.58685	1	1.07946	0.122821	0.395621	0.758032	0.0327269	0.251604	0.702235	8594900	6997505	7098604	6292098	4728199	4969499	6635702	5926703	8630597					31.5	17.771	0	13.267	38
A0A0F6AYS9	A0A0F6AYS9	A0A0F6AYS9	modF	tr|A0A0F6AYS9|A0A0F6AYS9_SALT1 Putative molybdenum transport ATP-binding protein ModF OS=Salmonella typhimurium (strain 14028s / SGSC 2262) OX=588858 GN=modF PE=4 SV=1	16	16	0.754386	1	1.0351	0.0516919	0.269241	1.31668	0.0191852	0.213478	1.27203	23452000	21342010	19884990	28198010	28829000	25198990	18653000	19313010	24911010					36.3	54.696	0	38.829	77
A0A0F6B4M5	A0A0F6B4M5	A0A0F6B4M5	tktB	tr|A0A0F6B4M5|A0A0F6B4M5_SALT1 Transketolase OS=Salmonella typhimurium (strain 14028s / SGSC 2262) OX=588858 GN=tktB PE=3 SV=1	24	23	0.838554	1	0.978742	0.0223311	0.190372	1.47076	0.0245061	0.223654	1.5027	138600000	164350000	126400000	247160100	215760100	183210000	155890100	153399900	128420000					39	73.031	0	158.8	213
A0A0F6B909	A0A0F6B909	A0A0F6B909	rpmH	tr|A0A0F6B909|A0A0F6B909_SALT1 50S ribosomal protein L34 OS=Salmonella typhimurium (strain 14028s / SGSC 2262) OX=588858 GN=rpmH PE=3 SV=1	6	6	0.699342	1	1.1745	0.950125	0.988475	1.02147	0.631391	0.868725	0.869706	1708600000	1206099000	732759600	907280400	1242499000	881179600	817879600	650320300	1752299000					47.8	5.3803	0	10.807	136
A0A0F6AYT7	A0A0F6AYT7	A0A0F6AYT7	ybhC	tr|A0A0F6AYT7|A0A0F6AYT7_SALT1 Putative pectinesterase OS=Salmonella typhimurium (strain 14028s / SGSC 2262) OX=588858 GN=ybhC PE=4 SV=1	15	15	0.868991	1	0.988225	0.772809	0.940901	1.02122	0.435599	0.735117	1.03339	428589800	467140100	458069800	456689900	450289900	492150100	507579900	409309800	457399900					50.8	45.907	0	323.31	226
A0A0F6B0A9	A0A0F6B0A9	A0A0F6B0A9	STM14_1449	tr|A0A0F6B0A9|A0A0F6B0A9_SALT1 Uncharacterized protein OS=Salmonella typhimurium (strain 14028s / SGSC 2262) OX=588858 GN=STM14_1449 PE=4 SV=1	6	6	0.499656	1	0.888859	0.66987	0.897857	0.915995	0.816979	0.953989	1.03053	12914000	12531000	14400990	12041000	12344990	17157990	11347010	15172000	19276000					30.2	20.765	0	17.555	47
A0A0F6B9G0	A0A0F6B9G0	A0A0F6B9G0	yihD	tr|A0A0F6B9G0|A0A0F6B9G0_SALT1 Putative cytoplasmic protein OS=Salmonella typhimurium (strain 14028s / SGSC 2262) OX=588858 GN=yihD PE=4 SV=1	10	10	0.162907	1	1.45601	0.623745	0.885817	1.14411	0.242095	0.54534	0.785781	111159900	121390000	148840000	75682990	100150000	128560000	93398020	117780000	59148990					69.7	10.29	0	37.248	117
A0A0F6AY53	A0A0F6AY53	A0A0F6AY53	pheP	tr|A0A0F6AY53|A0A0F6AY53_SALT1 Phenylalanine transporter OS=Salmonella typhimurium (strain 14028s / SGSC 2262) OX=588858 GN=pheP PE=4 SV=1	4	4	0.841782	1	1.06331	0.891503	0.970892	0.97269	0.735968	0.920952	0.914775	9738996	14107990	6324700	8377005	7747297	10249990	7318797	12615000	7829102					7.8	51.016	0	22.685	39
A0A0F6B1K3	A0A0F6B1K3	A0A0F6B1K3	STM14_1918	tr|A0A0F6B1K3|A0A0F6B1K3_SALT1 Putative periplasmic protein OS=Salmonella typhimurium (strain 14028s / SGSC 2262) OX=588858 GN=STM14_1918 PE=4 SV=1	18	18	0.945923	1	0.995226	0.242098	0.547289	1.14318	0.251765	0.555805	1.14866	227559900	204640000	189600100	278640000	234410000	204870100	208710000	193340100	221970100					54.4	38.503	0	227.66	193
A0A0F6B430	A0A0F6B430	A0A0F6B430	yfaZ	tr|A0A0F6B430|A0A0F6B430_SALT1 Putative inner membrane protein OS=Salmonella typhimurium (strain 14028s / SGSC 2262) OX=588858 GN=yfaZ PE=4 SV=1	7	7	0.70359	1	0.93771	0.0566112	0.274204	0.689661	0.162029	0.450552	0.735474	50661990	58773960	36966010	33942020	29446990	43812000	58033030	51842990	44371020					42.8	22.939	0	79.875	68
A0A0F6AXM9	A0A0F6AXM9	A0A0F6AXM9	yajC	tr|A0A0F6AXM9|A0A0F6AXM9_SALT1 Preprotein translocase subunit YajC OS=Salmonella typhimurium (strain 14028s / SGSC 2262) OX=588858 GN=yajC PE=4 SV=1	9	9	0.874312	1	0.955168	0.350019	0.677023	1.16916	0.455975	0.750848	1.22404	401540100	226560000	181190000	353250000	294420100	290660000	215070000	258140000	340700200					46.4	11.844	0	91.051	94
A0A0F6B5J1	A0A0F6B5J1	A0A0F6B5J1	ygaF	tr|A0A0F6B5J1|A0A0F6B5J1_SALT1 L-2-hydroxyglutarate dehydrogenase OS=Salmonella typhimurium (strain 14028s / SGSC 2262) OX=588858 GN=ygaF PE=3 SV=1	9	9	0.907772	1	0.976748	0.348238	0.675957	1.36414	0.391145	0.692507	1.39662	121550100	63668990	96866040	203400000	134820100	74470000	94541970	88992990	95615060					26.1	45.944	0	15.188	57
A0A0F6B7D1	A0A0F6B7D1	A0A0F6B7D1	sspB	tr|A0A0F6B7D1|A0A0F6B7D1_SALT1 ClpXP protease specificity-enhancing factor OS=Salmonella typhimurium (strain 14028s / SGSC 2262) OX=588858 GN=sspB PE=4 SV=1	4	4	0.591823	1	1.18934	0.693013	0.908959	0.835424	0.450117	0.74553	0.702427	160870000	92304030	81298950	106200000	109670000	35922980	84748990	63954980	132390000					22.3	18.221	0	84.753	57
A0A0F6B362	A0A0F6B362	A0A0F6B362	cobU	tr|A0A0F6B362|A0A0F6B362_SALT1 Bifunctional adenosylcobalamin biosynthesis protein OS=Salmonella typhimurium (strain 14028s / SGSC 2262) OX=588858 GN=cobU PE=3 SV=1	1	1	0.587449	1	1.15302	0.448529	0.768347	1.1984	0.869823	0.974079	1.03936	2963700	2920499	4962100	2872400	3650502	4598903	2188701	3369598	3799098					9.4	19.902	0	27.96	18
A0A0F6B3P2	A0A0F6B3P2	A0A0F6B3P2	yohK	tr|A0A0F6B3P2|A0A0F6B3P2_SALT1 Uncharacterized protein OS=Salmonella typhimurium (strain 14028s / SGSC 2262) OX=588858 GN=yohK PE=4 SV=1	1	1	0.115763	1	3.61196	0.948607	0.988426	1.03273	0.10256	0.371474	0.285919	1300801	7584276	2245935	572459	1412500	640500	848895	391313	1415515					6.5	24.605	0	3.0752	6
A0A0F6B0Y1	A0A0F6B0Y1	A0A0F6B0Y1	ttrR	tr|A0A0F6B0Y1|A0A0F6B0Y1_SALT1 Response regulator OS=Salmonella typhimurium (strain 14028s / SGSC 2262) OX=588858 GN=ttrR PE=4 SV=1	7	7	0.458815	1	0.866504	0.734576	0.927534	1.07315	0.416393	0.716089	1.23848	8776696	9765001	14649000	10097000	12729990	18554990	11185000	14530010	11874000					41.5	23.268	0	8.9285	33
A0A0F6B966	A0A0F6B966	A0A0F6B966	ilvM	tr|A0A0F6B966|A0A0F6B966_SALT1 Acetolactate synthase 2 regulatory subunit OS=Salmonella typhimurium (strain 14028s / SGSC 2262) OX=588858 GN=ilvM PE=4 SV=1	3	3	0.428399	1	0.750059	0.869296	0.966756	1.048	0.353356	0.652804	1.39723	3416501	1439700	1750100	3563798	3303800	1994299	3506801	1857900	3131099					45.3	9.5478	0	5.8597	13
A0A0F6B632	A0A0F6B632	A0A0F6B632	barA	tr|A0A0F6B632|A0A0F6B632_SALT1 Histidine kinase OS=Salmonella typhimurium (strain 14028s / SGSC 2262) OX=588858 GN=barA PE=4 SV=1	20	20	0.742315	1	1.05184	0.162089	0.449236	1.27942	0.14397	0.421709	1.21636	23399010	19073000	24374990	23488990	27201010	30640990	24854980	22636000	16615000					30.7	102.57	0	72.407	76
A0A0F6B8D9	A0A0F6B8D9	A0A0F6B8D9	STM14_4402	tr|A0A0F6B8D9|A0A0F6B8D9_SALT1 Putative cytoplasmic protein OS=Salmonella typhimurium (strain 14028s / SGSC 2262) OX=588858 GN=STM14_4402 PE=4 SV=1	3	3	0.126911	1	2.44889	0.491966	0.802223	1.43486	0.01092	0.213232	0.585921	8056400	7523596	7067196	3763599	4167898	5492997	4691399	5105797	1217695					35.8	10.95	0	7.8068	17
A0A0F6B723	A0A0F6B723	A0A0F6B723	yhaK	tr|A0A0F6B723|A0A0F6B723_SALT1 Putative cytoplasmic protein OS=Salmonella typhimurium (strain 14028s / SGSC 2262) OX=588858 GN=yhaK PE=3 SV=1	3	3	0.843287	1	1.05585	0.4426	0.760862	0.904584	0.589021	0.848364	0.856737	2159099	3614399	5047800	2738250	2588701	3494601	3394602	2787602	3536599					26.6	26.041	0	25.514	10
A0A0F6B701	A0A0F6B701	A0A0F6B701	oat	tr|A0A0F6B701|A0A0F6B701_SALT1 Putrescine aminotransferase OS=Salmonella typhimurium (strain 14028s / SGSC 2262) OX=588858 GN=oat PE=3 SV=1	6	6	0.879055	1	1.03072	0.339221	0.671544	1.33195	0.315317	0.618405	1.29224	107849900	82090960	84636010	175250100	104440000	88344030	87632000	66349990	117690100					12.8	50.681	0	10.15	27
A0A0F6AX55	A0A0F6AX55	A0A0F6AX55	dkgB	tr|A0A0F6AX55|A0A0F6AX55_SALT1 2,5-diketo-D-gluconate reductase B OS=Salmonella typhimurium (strain 14028s / SGSC 2262) OX=588858 GN=dkgB PE=4 SV=1	13	13	0.304885	1	1.08401	0.0799797	0.331045	1.21542	0.235564	0.540546	1.12123	61440980	52233970	57530980	69618020	66826960	55940010	52789010	48072020	57119000					55.1	29.18	0	141.76	99
A0A0F6BB64	A0A0F6BB64	A0A0F6BB64	hsdS	tr|A0A0F6BB64|A0A0F6BB64_SALT1 Type I restriction enzyme specificity protein OS=Salmonella typhimurium (strain 14028s / SGSC 2262) OX=588858 GN=hsdS PE=4 SV=1	26	26	0.170801	1	1.09554	0.378165	0.704496	1.06489	0.740766	0.921442	0.972018	126810000	105979900	115630000	126790000	108670100	103580100	108570000	106460100	102250000					62.3	51.909	0	174.89	208
A0A0F6B750	A0A0F6B750	A0A0F6B750	yraO	tr|A0A0F6B750|A0A0F6B750_SALT1 DnaA initiator-associating protein DiaA OS=Salmonella typhimurium (strain 14028s / SGSC 2262) OX=588858 GN=yraO PE=3 SV=1	5	5	0.906083	1	1.05448	0.635623	0.890984	1.2757	0.652705	0.879307	1.20979	2259199	2279701	4527398	6522499	2491200	2540901	3627098	4093802	1339288					34.7	21.109	0	23.852	10
A0A0F6B8L5	A0A0F6B8L5	A0A0F6B8L5	rfaI	tr|A0A0F6B8L5|A0A0F6B8L5_SALT1 Lipopolysaccharide-alpha-1, 3-D-galactosyltransferase OS=Salmonella typhimurium (strain 14028s / SGSC 2262) OX=588858 GN=rfaI PE=4 SV=1	8	8	0.839879	1	1.05382	0.981275	0.993278	0.993829	0.812062	0.953474	0.94307	43152980	26135010	41092010	24938000	44256020	35219980	43876000	37833990	23854990					23.4	38.905	0	23.189	58
A0A0F6B977	A0A0F6B977	A0A0F6B977	rep	tr|A0A0F6B977|A0A0F6B977_SALT1 ATP-dependent DNA helicase Rep OS=Salmonella typhimurium (strain 14028s / SGSC 2262) OX=588858 GN=rep PE=3 SV=1	26	26	0.297239	1	0.935335	0.667581	0.898439	1.03829	0.217006	0.523466	1.11007	47011030	42666020	45422000	56858020	47572980	46073010	51899980	48747020	44007990					44.1	80.85	0	99.039	171
A0A0F6AYT8	A0A0F6AYT8	A0A0F6AYT8	hutI	tr|A0A0F6AYT8|A0A0F6AYT8_SALT1 Imidazolonepropionase OS=Salmonella typhimurium (strain 14028s / SGSC 2262) OX=588858 GN=hutI PE=3 SV=1	7	7	0.453691	1	1.17583	0.824075	0.958079	0.947378	0.160691	0.450462	0.805709	14828010	14487000	16109010	9745796	12550000	14798000	15983000	15204990	8758903					26.3	44.628	0	36.33	48
A0A0F6AZU3	A0A0F6AZU3	A0A0F6AZU3	ycdC	tr|A0A0F6AZU3|A0A0F6AZU3_SALT1 Putative transcriptional repressor OS=Salmonella typhimurium (strain 14028s / SGSC 2262) OX=588858 GN=ycdC PE=4 SV=1	4	4	0.412625	1	0.64105	0.501186	0.804327	0.696649	0.767531	0.935214	1.08673	8421299	4481199	6271999	9415902	6599603	4888398	5693204	6662504	23687010					19.3	23.805	0	8.5296	26
A0A0F6B2V9	A0A0F6B2V9	A0A0F6B2V9	fliK	tr|A0A0F6B2V9|A0A0F6B2V9_SALT1 Flagellar hook-length control protein OS=Salmonella typhimurium (strain 14028s / SGSC 2262) OX=588858 GN=fliK PE=4 SV=1	11	11	0.338794	1	0.762664	0.538907	0.828999	0.855319	0.731691	0.919642	1.12149	40069000	24756990	18213990	42169000	29768990	20301990	34475000	28989980	40753000					44.7	41.794	0	75.576	104
A0A0F6AZ92	A0A0F6AZ92	A0A0F6AZ92	STM14_1072	tr|A0A0F6AZ92|A0A0F6AZ92_SALT1 SlsA OS=Salmonella typhimurium (strain 14028s / SGSC 2262) OX=588858 GN=STM14_1072 PE=4 SV=1	7	6	0.262529	1	0.895088	0.00588085	0.128467	1.58102	0.00573604	0.192303	1.76632	22417010	17740010	21889010	38391980	39885020	31327010	24530010	23246010	21287000					37.3	24.164	0	76.397	56
A0A0F6B953	A0A0F6B953	A0A0F6B953	rbsA	tr|A0A0F6B953|A0A0F6B953_SALT1 Ribose import ATP-binding protein RbsA OS=Salmonella typhimurium (strain 14028s / SGSC 2262) OX=588858 GN=rbsA PE=3 SV=1	32	32	0.914298	1	0.987817	0.263115	0.571783	0.838394	0.312263	0.617248	0.848734	149650000	137600100	113670000	127000000	126180000	89302020	133320000	119690100	152180000					68.5	55.092	0	290.83	232
A0A0F6B0N1	A0A0F6B0N1	A0A0F6B0N1	STM14_1579	tr|A0A0F6B0N1|A0A0F6B0N1_SALT1 Pyrimidine (Deoxy)nucleoside triphosphate pyrophosphohydrolase OS=Salmonella typhimurium (strain 14028s / SGSC 2262) OX=588858 GN=STM14_1579 PE=3 SV=1	2	2	0.0740766	0.90848	1.21692	0.957017	0.990627	0.992954	0.119524	0.386927	0.815958	5344398	4781202	5090497	4023000	4956698	3543699	4829900	3791802	3941201					24.6	15.187	0.0031768	2.3034	13
A0A0F6AXW4	A0A0F6AXW4	A0A0F6AXW4	dnaX	tr|A0A0F6AXW4|A0A0F6AXW4_SALT1 DNA polymerase III subunit gamma/tau OS=Salmonella typhimurium (strain 14028s / SGSC 2262) OX=588858 GN=dnaX PE=3 SV=1	28	28	0.473397	1	0.912171	0.887971	0.970433	1.01878	0.302286	0.604964	1.11687	71759020	69828010	59460020	84406040	74943980	65618960	68880030	63969020	89092000					48.3	70.595	0	88.951	164
A0A0F6BAT5	A0A0F6BAT5	A0A0F6BAT5	fbp	tr|A0A0F6BAT5|A0A0F6BAT5_SALT1 Fructose-1,6-bisphosphatase class 1 OS=Salmonella typhimurium (strain 14028s / SGSC 2262) OX=588858 GN=fbp PE=3 SV=1	15	15	0.25606	1	1.13168	0.307623	0.630714	1.13975	0.953436	0.997385	1.00713	443020300	484419800	559610200	444370000	463059700	596220200	383789900	460000300	469360100					51.8	36.798	0	151.53	270
A0A0F6B7Z9	A0A0F6B7Z9	A0A0F6B7Z9	glgB	tr|A0A0F6B7Z9|A0A0F6B7Z9_SALT1 1,4-alpha-glucan branching enzyme GlgB OS=Salmonella typhimurium (strain 14028s / SGSC 2262) OX=588858 GN=glgB PE=3 SV=1	19	19	0.316932	1	0.923788	0.0583705	0.277513	1.34634	0.0195706	0.216107	1.45741	44755030	49769020	48152990	82693980	67130960	59810000	49958020	47023030	57915000					27.6	84.274	0	74.132	142
A0A0F6AYT5	A0A0F6AYT5	A0A0F6AYT5	ybhA	tr|A0A0F6AYT5|A0A0F6AYT5_SALT1 Phosphotransferase OS=Salmonella typhimurium (strain 14028s / SGSC 2262) OX=588858 GN=ybhA PE=4 SV=1	10	10	0.437237	1	1.08645	0.00307984	0.0997021	1.49346	0.0174724	0.215869	1.37462	71619030	64680990	84340010	105020000	100610000	96045060	61612040	66007980	74911000					43	30.119	0	55.316	102
A0A0F6AZ77	A0A0F6AZ77	A0A0F6AZ77	ybjD	tr|A0A0F6AZ77|A0A0F6AZ77_SALT1 Uncharacterized protein OS=Salmonella typhimurium (strain 14028s / SGSC 2262) OX=588858 GN=ybjD PE=4 SV=1	10	10	0.91768	1	1.00991	0.806609	0.95757	1.02736	0.866424	0.973926	1.01728	19425990	16092000	16788000	19344010	18817000	15178000	15264010	17213000	19391990					24.1	63.546	0	31.92	67
A0A0F6B9J5	A0A0F6B9J5	A0A0F6B9J5	yihX	tr|A0A0F6B9J5|A0A0F6B9J5_SALT1 Phosphatase OS=Salmonella typhimurium (strain 14028s / SGSC 2262) OX=588858 GN=yihX PE=4 SV=1	7	7	0.0494936	0.800335	1.23798	0.0111555	0.158227	1.4565	0.0130585	0.212847	1.17651	59886980	60183040	61933000	74054990	74017020	66317980	42592980	49967000	55280020					32.7	22.722	0	36.094	90
A0A0F6B7H0	A0A0F6B7H0	A0A0F6B7H0	msrP	tr|A0A0F6B7H0|A0A0F6B7H0_SALT1 Protein-methionine-sulfoxide reductase catalytic subunit MsrP OS=Salmonella typhimurium (strain 14028s / SGSC 2262) OX=588858 GN=msrP PE=3 SV=1	15	15	0.78482	1	1.03512	0.0610805	0.283513	1.34273	0.0363064	0.26193	1.29718	28921000	32053000	36009000	45850970	41954020	37876980	26733010	29981000	37551990					50.3	37.491	0	37.649	71
A0A0F6B7G8	A0A0F6B7G8	A0A0F6B7G8	yhdA	tr|A0A0F6B7G8|A0A0F6B7G8_SALT1 Regulatory protein CsrD OS=Salmonella typhimurium (strain 14028s / SGSC 2262) OX=588858 GN=yhdA PE=4 SV=1	10	10	0.133159	1	1.27447	0.317291	0.644218	1.26948	0.987093	0.997703	0.996084	67200050	46298020	51002980	78960970	49121020	40432990	48087970	38695990	41194000					15.6	73.007	0	10.383	44
A0A0F6B710	A0A0F6B710	A0A0F6B710	ygjT	tr|A0A0F6B710|A0A0F6B710_SALT1 Putative tellurite resistance protein OS=Salmonella typhimurium (strain 14028s / SGSC 2262) OX=588858 GN=ygjT PE=4 SV=1	3	3	0.391656	1	1.09086	0.338622	0.671353	1.09033	0.996799	0.999848	0.999516	11067000	8383497	8782895	8942005	10787010	8435797	8081095	8780805	8846804					11.8	36.193	0	6.6344	25
A0A0F6B262	A0A0F6B262	A0A0F6B262	narL	tr|A0A0F6B262|A0A0F6B262_SALT1 Transcriptional regulator NarL OS=Salmonella typhimurium (strain 14028s / SGSC 2262) OX=588858 GN=narL PE=4 SV=1	12	12	0.477768	1	1.04692	0.00294853	0.101846	1.25611	0.0438243	0.28311	1.19981	362070100	313879900	376550000	395719800	433830000	430540000	321430100	341500200	339750200					56.9	23.859	0	100.41	146
A0A0F6B1V4	A0A0F6B1V4	A0A0F6B1V4	STM14_2023	tr|A0A0F6B1V4|A0A0F6B1V4_SALT1 Putative aldo/keto reductase OS=Salmonella typhimurium (strain 14028s / SGSC 2262) OX=588858 GN=STM14_2023 PE=4 SV=1	14	14	0.208801	1	1.19826	0.0950396	0.349284	1.35434	0.466674	0.757392	1.13025	37834990	27140020	31773990	43940020	36729020	29190010	27522010	29723010	23181990					56.1	32.407	0	53.175	91
A0A0F6B1H8	A0A0F6B1H8	A0A0F6B1H8	sfcA	tr|A0A0F6B1H8|A0A0F6B1H8_SALT1 NAD-dependent malic enzyme OS=Salmonella typhimurium (strain 14028s / SGSC 2262) OX=588858 GN=sfcA PE=3 SV=1	24	24	0.541614	1	0.935461	0.571226	0.855394	1.0734	0.0756046	0.33196	1.14745	234039900	231059900	237540000	300640000	258849900	249380000	229380100	223920100	305509800					48.1	62.895	0	236.05	246
A0A0F6B8Z8	A0A0F6B8Z8	A0A0F6B8Z8	dgoR	tr|A0A0F6B8Z8|A0A0F6B8Z8_SALT1 Galactonate operon transcriptional repressor OS=Salmonella typhimurium (strain 14028s / SGSC 2262) OX=588858 GN=dgoR PE=4 SV=1	7	7	0.996584	1	1.00048	0.589108	0.863841	1.01477	0.899937	0.985472	1.01429	26707010	18717010	21213990	23127010	22109000	21641000	22495010	21329010	22070010					37.6	26.017	0	25.294	72
A0A0F6B401	A0A0F6B401	A0A0F6B401	rcsC	tr|A0A0F6B401|A0A0F6B401_SALT1 Sensor histidine kinase RcsC OS=Salmonella typhimurium (strain 14028s / SGSC 2262) OX=588858 GN=rcsC PE=3 SV=1	19	19	0.334344	1	1.11721	0.299548	0.618244	1.19072	0.737591	0.920874	1.0658	23456990	18235000	16794990	23520000	24081010	15356000	16986010	17614000	17219010					27.3	106.28	0	40.812	90
A0A0F6B7G3	A0A0F6B7G3	A0A0F6B7G3	maf_2	tr|A0A0F6B7G3|A0A0F6B7G3_SALT1 dTTP/UTP pyrophosphatase OS=Salmonella typhimurium (strain 14028s / SGSC 2262) OX=588858 GN=maf_2 PE=3 SV=1	6	6	0.712271	1	1.06408	0.163762	0.449755	1.25255	0.217629	0.522981	1.17712	21426000	16327000	15614010	22122010	21514000	18719010	15550000	13926990	20934010					35.5	21.416	0	28.509	63
A0A0F6AZH5	A0A0F6AZH5	A0A0F6AZH5	STM14_1155	tr|A0A0F6AZH5|A0A0F6AZH5_SALT1 Uncharacterized protein OS=Salmonella typhimurium (strain 14028s / SGSC 2262) OX=588858 GN=STM14_1155 PE=4 SV=1	10	10	0.612555	1	1.12725	0.608167	0.876458	1.1206	0.948347	0.9968	0.994095	141179900	108060000	114930000	125219900	113430000	121270000	89759030	85062960	160320100					84.4	11.307	0	32.8	124
A0A0F6B4U2	A0A0F6B4U2	A0A0F6B4U2	STM14_3102	tr|A0A0F6B4U2|A0A0F6B4U2_SALT1 Putative anaerobic dimethylsulfoxide reductase OS=Salmonella typhimurium (strain 14028s / SGSC 2262) OX=588858 GN=STM14_3102 PE=4 SV=1	4	4	0.578469	1	1.23996	0.610621	0.878789	1.17248	0.820351	0.953153	0.945582	5012799	4996503	9684696	5283901	5786403	6707596	2874200	6529704	6779597					27.3	22.534	0	18.619	12
A0A0F6B2D7	A0A0F6B2D7	A0A0F6B2D7	manX	tr|A0A0F6B2D7|A0A0F6B2D7_SALT1 Mannose-specific enzyme IIAB OS=Salmonella typhimurium (strain 14028s / SGSC 2262) OX=588858 GN=manX PE=4 SV=1	26	26	0.786723	1	0.983031	0.420684	0.736494	1.07071	0.348475	0.65303	1.08919	1379600000	1604900000	1549199000	1480800000	1610600000	1858400000	1445799000	1518400000	1644800000					83.2	34.987	0	314	433
A0A0F6B2Q9	A0A0F6B2Q9	A0A0F6B2Q9	flhD	tr|A0A0F6B2Q9|A0A0F6B2Q9_SALT1 Flagellar transcriptional regulator FlhD OS=Salmonella typhimurium (strain 14028s / SGSC 2262) OX=588858 GN=flhD PE=3 SV=1	4	4	0.51408	1	0.714754	0.321551	0.649765	0.601749	0.500035	0.789795	0.841896	6342904	11971000	10178010	9399099	8185395	5994204	18625010	20832990	5454599					41.4	13.295	0	10.323	23
A0A0F6AYC7	A0A0F6AYC7	A0A0F6AYC7	lipA	tr|A0A0F6AYC7|A0A0F6AYC7_SALT1 Lipoyl synthase OS=Salmonella typhimurium (strain 14028s / SGSC 2262) OX=588858 GN=lipA PE=3 SV=1	24	24	0.598321	1	1.05482	0.652531	0.895513	1.05002	0.931912	0.992354	0.995449	438780300	429509800	405030200	457980200	417719800	393580100	444830200	435339900	335850100					67	36.041	0	231.35	262
A0A0F6B9Y4	A0A0F6B9Y4	A0A0F6B9Y4	rpoB	tr|A0A0F6B9Y4|A0A0F6B9Y4_SALT1 DNA-directed RNA polymerase subunit beta OS=Salmonella typhimurium (strain 14028s / SGSC 2262) OX=588858 GN=rpoB PE=3 SV=1	115	115	0.689487	1	1.02763	0.416626	0.731597	1.0905	0.553766	0.828019	1.06118	7689000000	7505106000	6734599000	8749805000	8019895000	6618195000	7793205000	6947100000	6614696000					81	150.6	0	323.31	2025
A0A0F6AYP7	A0A0F6AYP7	A0A0F6AYP7	ybgC	tr|A0A0F6AYP7|A0A0F6AYP7_SALT1 Acyl-CoA thioester hydrolase YbgC OS=Salmonella typhimurium (strain 14028s / SGSC 2262) OX=588858 GN=ybgC PE=4 SV=1	5	5	0.670229	1	0.907138	0.944934	0.989159	1.01751	0.618246	0.864551	1.12167	16274010	10315000	13038000	15315010	18911990	10664000	12385990	11860010	19959000					20.9	15.691	0	7.3619	28
A0A0F6B066	A0A0F6B066	A0A0F6B066	potA	tr|A0A0F6B066|A0A0F6B066_SALT1 Spermidine/putrescine import ATP-binding protein PotA OS=Salmonella typhimurium (strain 14028s / SGSC 2262) OX=588858 GN=potA PE=3 SV=1	12	12	0.843585	1	1.04397	0.555212	0.839905	0.874625	0.0940217	0.360136	0.837788	52072000	58072020	61723000	43052980	53686030	47485010	65158970	68311950	36854020					44.4	42.839	0	63.549	95
A0A0F6B7U8	A0A0F6B7U8	A0A0F6B7U8	nudE	tr|A0A0F6B7U8|A0A0F6B7U8_SALT1 ADP-ribose diphosphatase NudE OS=Salmonella typhimurium (strain 14028s / SGSC 2262) OX=588858 GN=nudE PE=4 SV=1	8	8	0.582933	1	0.894985	0.282134	0.596589	0.801151	0.301245	0.604393	0.895155	48179990	38885020	37990020	39151000	39220980	33247000	40257030	37979020	64935980					53.5	21.241	0	56.964	69
A0A0F6B088	A0A0F6B088	A0A0F6B088	STM14_1428	tr|A0A0F6B088|A0A0F6B088_SALT1 Uncharacterized protein OS=Salmonella typhimurium (strain 14028s / SGSC 2262) OX=588858 GN=STM14_1428 PE=4 SV=1	23	23	0.73673	1	1.02196	0.0352561	0.229708	0.899907	0.113362	0.379481	0.88057	772980100	679310000	824059700	634559600	696830300	668169800	710949800	755139800	755139800					59	39.937	0	319.88	289
A0A0F6AWW6	A0A0F6AWW6	A0A0F6AWW6	hpt	tr|A0A0F6AWW6|A0A0F6AWW6_SALT1 Hypoxanthine phosphoribosyltransferase OS=Salmonella typhimurium (strain 14028s / SGSC 2262) OX=588858 GN=hpt PE=3 SV=1	15	15	0.70661	1	0.911252	0.325091	0.65364	0.780689	0.14437	0.421258	0.856721	204299900	185300100	239849900	173850000	169689900	193540100	300259800	268180000	149020000					69.7	20.068	0	162.84	247
A0A0F6B0M0	A0A0F6B0M0	A0A0F6B0M0	yeaC	tr|A0A0F6B0M0|A0A0F6B0M0_SALT1 Putative cytoplasmic protein OS=Salmonella typhimurium (strain 14028s / SGSC 2262) OX=588858 GN=yeaC PE=4 SV=1	4	4	0.0838713	0.919717	1.96977	0.455915	0.772797	0.803906	0.010239	0.214129	0.408121	57748010	53675030	33837000	19978010	22476010	15878010	17146990	20773000	38526980					38	10.452	0	25.042	51
A0A0F6B0S7	A0A0F6B0S7	A0A0F6B0S7	pheT	tr|A0A0F6B0S7|A0A0F6B0S7_SALT1 Phenylalanine--tRNA ligase beta subunit OS=Salmonella typhimurium (strain 14028s / SGSC 2262) OX=588858 GN=pheT PE=3 SV=1	46	46	0.434801	1	0.921764	0.756103	0.933093	1.03387	0.0360418	0.262125	1.12162	1158099000	1157199000	1189700000	1393401000	1311800000	1230800000	1464299000	1306899000	1063800000					63	87.252	0	323.31	577
A0A0F6B8L6	A0A0F6B8L6	A0A0F6B8L6	rfaB	tr|A0A0F6B8L6|A0A0F6B8L6_SALT1 UDP-D-galactose:(Glucosyl)lipopolysaccharide-1, 6-D-galactosyltransferase OS=Salmonella typhimurium (strain 14028s / SGSC 2262) OX=588858 GN=rfaB PE=4 SV=1	10	10	0.624008	1	0.952258	0.843196	0.960499	1.02557	0.581177	0.84162	1.07698	39189000	31082990	33201980	42988990	38683000	30381010	36086020	32396980	40063020					30.6	40.89	0	26.802	92
A0A0F6AWR9	A0A0F6AWR9	A0A0F6AWR9	ftsW	tr|A0A0F6AWR9|A0A0F6AWR9_SALT1 Probable peptidoglycan glycosyltransferase FtsW OS=Salmonella typhimurium (strain 14028s / SGSC 2262) OX=588858 GN=ftsW PE=3 SV=1	5	5	0.6499	1	0.919045	0.871914	0.967652	1.04062	0.656131	0.879248	1.13228	11510000	7091100	10302000	15443000	10711010	7379200	8906197	10005000	12156010					9.9	45.958	0	9.2158	28
A0A0F6AYV0	A0A0F6AYV0	A0A0F6AYV0	uvrB	tr|A0A0F6AYV0|A0A0F6AYV0_SALT1 UvrABC system protein B OS=Salmonella typhimurium (strain 14028s / SGSC 2262) OX=588858 GN=uvrB PE=3 SV=1	24	24	0.697328	1	1.03661	0.0475355	0.264351	1.21832	0.1	0.367845	1.17529	62873000	53983040	67039960	73791020	75519970	66287040	60700040	52726020	63824990					37.4	76.134	0	80.739	168
A0A0F6AWX7	A0A0F6AWX7	A0A0F6AWX7	panD	tr|A0A0F6AWX7|A0A0F6AWX7_SALT1 Aspartate 1-decarboxylase OS=Salmonella typhimurium (strain 14028s / SGSC 2262) OX=588858 GN=panD PE=3 SV=1	3	3	0.836179	1	0.967934	0.793446	0.95497	1.03895	0.638096	0.87168	1.07337	82866020	91476960	118369900	119820100	87838000	105430000	87161960	93124060	121899900					17.5	13.887	0	14.186	61
A0A0F6AWU9	A0A0F6AWU9	A0A0F6AWU9	aceF	tr|A0A0F6AWU9|A0A0F6AWU9_SALT1 Acetyltransferase component of pyruvate dehydrogenase complex OS=Salmonella typhimurium (strain 14028s / SGSC 2262) OX=588858 GN=aceF PE=3 SV=1	68	68	0.566186	1	0.937228	0.99587	0.997916	1.00051	0.313607	0.616996	1.06752	6121905000	5908294000	5147901000	6290492000	5863503000	6141295000	6802392000	6513596000	5104595000					89.5	66.054	0	323.31	1746
A0A0F6AWQ0	A0A0F6AWQ0	A0A0F6AWQ0	leuA	tr|A0A0F6AWQ0|A0A0F6AWQ0_SALT1 2-isopropylmalate synthase OS=Salmonella typhimurium (strain 14028s / SGSC 2262) OX=588858 GN=leuA PE=3 SV=1	16	16	0.0949157	0.961804	1.12532	0.00496853	0.126545	1.70044	0.018119	0.215843	1.51108	15758990	15728000	13471000	23272000	26102000	18965000	13383000	12894010	13577990					35.6	57.43	0	67.256	51
A0A0F6B419	A0A0F6B419	A0A0F6B419	glpB	tr|A0A0F6B419|A0A0F6B419_SALT1 Anaerobic glycerol-3-phosphate dehydrogenase subunit B OS=Salmonella typhimurium (strain 14028s / SGSC 2262) OX=588858 GN=glpB PE=3 SV=1	14	14	0.816673	1	1.0656	0.774587	0.942227	0.918502	0.561604	0.832466	0.861959	277790000	349840000	464259900	232460100	287470100	432380200	224260000	364940200	455609800					39.6	45.671	0	323.31	137
A0A0F6B2N5	A0A0F6B2N5	A0A0F6B2N5	yecO	tr|A0A0F6B2N5|A0A0F6B2N5_SALT1 Carboxy-S-adenosyl-L-methionine synthase OS=Salmonella typhimurium (strain 14028s / SGSC 2262) OX=588858 GN=yecO PE=3 SV=1	13	13	0.720732	1	1.03253	0.174588	0.468166	1.11377	0.514147	0.797185	1.07868	136210000	102189900	114970000	131250100	137789900	111060000	113800000	113280000	112770000					65.6	27.848	0	86.734	142
A0A0F6B9V9	A0A0F6B9V9	A0A0F6B9V9	argE	tr|A0A0F6B9V9|A0A0F6B9V9_SALT1 Acetylornithine deacetylase OS=Salmonella typhimurium (strain 14028s / SGSC 2262) OX=588858 GN=argE PE=3 SV=1	10	10	0.439209	1	0.8651	0.876063	0.969854	1.02885	0.0226757	0.218877	1.18929	69626030	76436050	74421970	90424960	80752950	91239980	63513960	85160970	113100000					38.9	42.201	0	85.94	96
A0A0F6B3D3	A0A0F6B3D3	A0A0F6B3D3	rfbM	tr|A0A0F6B3D3|A0A0F6B3D3_SALT1 Mannose-1-phosphate guanylyltransferase OS=Salmonella typhimurium (strain 14028s / SGSC 2262) OX=588858 GN=rfbM PE=3 SV=1	21	21	0.906676	1	1.01345	0.340069	0.672266	1.12049	0.416271	0.716332	1.10562	187470000	142370000	166270000	199360000	192960100	155910100	170170000	140870100	177850000					54.3	54.046	0	212.18	186
A0A0F6B6V6	A0A0F6B6V6	A0A0F6B6V6	ygiY	tr|A0A0F6B6V6|A0A0F6B6V6_SALT1 Sensor protein QseC OS=Salmonella typhimurium (strain 14028s / SGSC 2262) OX=588858 GN=ygiY PE=4 SV=1	6	6	0.106209	1	1.86833	0.0953935	0.349105	2.37459	0.46141	0.754809	1.27097	5565600	4133601	4178099	9665203	5508699	3706502	3626398	2882900	1409778					17.6	50.538	0	4.328	12
A0A0F6B4M9	A0A0F6B4M9	A0A0F6B4M9	yffH	tr|A0A0F6B4M9|A0A0F6B4M9_SALT1 Putative pyrophosphohydrolase OS=Salmonella typhimurium (strain 14028s / SGSC 2262) OX=588858 GN=yffH PE=4 SV=1	6	6	0.562429	1	1.06465	0.381052	0.704594	1.08421	0.822679	0.954152	1.01837	21029990	16948010	17577010	19750000	19162010	17483010	15575000	16711000	19945990					27.7	21.81	0	14.952	27
A0A0F6AXD7	A0A0F6AXD7	A0A0F6AXD7	STM14_0389	tr|A0A0F6AXD7|A0A0F6AXD7_SALT1 Putative transcriptional regulator OS=Salmonella typhimurium (strain 14028s / SGSC 2262) OX=588858 GN=STM14_0389 PE=3 SV=1	5	5	0.525309	1	0.824695	0.727673	0.923659	1.05062	0.414919	0.717231	1.27394	1682373	3158798	3947401	3912001	3033502	3654800	2865000	3169801	4118300					19.9	35.893	0	4.1767	9
A0A0F6B0Q0	A0A0F6B0Q0	A0A0F6B0Q0	celF	tr|A0A0F6B0Q0|A0A0F6B0Q0_SALT1 Phospho-beta-glucosidase/cellobiose-6-phosphate hydrolase OS=Salmonella typhimurium (strain 14028s / SGSC 2262) OX=588858 GN=celF PE=3 SV=1	3	3	0.628297	1	0.849932	0.0973252	0.351496	0.608502	0.33739	0.639849	0.715942	1423100	3110202	3140601	1989601	1252218	2047499	2325800	2471301	3938998					8	50.538	0	5.1928	13
A0A0F6B622	A0A0F6B622	A0A0F6B622	ygcF	tr|A0A0F6B622|A0A0F6B622_SALT1 7-carboxy-7-deazaguanine synthase OS=Salmonella typhimurium (strain 14028s / SGSC 2262) OX=588858 GN=ygcF PE=3 SV=1	10	10	0.791558	1	1.01667	0.0504846	0.264045	1.11367	0.114748	0.382079	1.09541	109940000	95013980	97873990	111990000	110350100	108740000	104190000	91980000	101520000					49.8	24.993	0	93.743	91
A0A0F6B7S6	A0A0F6B7S6	A0A0F6B7S6	nirD	tr|A0A0F6B7S6|A0A0F6B7S6_SALT1 Nitrite reductase small subunit OS=Salmonella typhimurium (strain 14028s / SGSC 2262) OX=588858 GN=nirD PE=4 SV=1	7	7	0.155132	1	0.837404	0.420136	0.736409	1.21843	0.132648	0.404901	1.45501	120500000	118649900	129530000	122650000	238910000	194680000	162770000	160630100	120620000					48.1	12.097	0	53.73	88
A0A0F6B2K8	A0A0F6B2K8	A0A0F6B2K8	eda	tr|A0A0F6B2K8|A0A0F6B2K8_SALT1 Keto-hydroxyglutarate-aldolase/keto-deoxy-phosphogluconate aldolase OS=Salmonella typhimurium (strain 14028s / SGSC 2262) OX=588858 GN=eda PE=4 SV=1	11	11	0.619408	1	0.958878	0.154383	0.440112	1.06299	0.291548	0.594891	1.10858	569190100	491960200	434890000	522100100	586140300	542139800	512999900	524489700	513360200					85	22.187	0	132.93	192
A0A0F6B7N6	A0A0F6B7N6	A0A0F6B7N6	rplC	tr|A0A0F6B7N6|A0A0F6B7N6_SALT1 50S ribosomal protein L3 OS=Salmonella typhimurium (strain 14028s / SGSC 2262) OX=588858 GN=rplC PE=3 SV=1	31	31	0.764125	1	1.07224	0.878212	0.969407	1.03476	0.850533	0.967271	0.965047	4908304000	3469098000	3192701000	3964298000	4255999000	2895899000	3008499000	2938399000	4988495000					95.7	22.247	0	323.31	489
A0A0F6B266	A0A0F6B266	A0A0F6B266	chaA	tr|A0A0F6B266|A0A0F6B266_SALT1 Calcium/sodium:proton antiporter OS=Salmonella typhimurium (strain 14028s / SGSC 2262) OX=588858 GN=chaA PE=4 SV=1	3	3	0.838548	1	1.11515	0.0602654	0.284308	4.81241	0.0143297	0.209917	4.3155	2825298	3011600	2384500	17933000	15339000	5927902	906540	4127398	3910201					7.9	39.054	0	9.9953	22
A0A0F6BAK7	A0A0F6BAK7	A0A0F6BAK7	frdC	tr|A0A0F6BAK7|A0A0F6BAK7_SALT1 Fumarate reductase subunit C OS=Salmonella typhimurium (strain 14028s / SGSC 2262) OX=588858 GN=frdC PE=3 SV=1	3	3	0.478375	1	0.828939	0.92048	0.982421	0.966338	0.61652	0.86441	1.16575	60958990	72648010	95372030	53180020	105670000	119070000	60801960	104110000	117140100					19.8	15	0	7.0678	48
A0A0F6B9Q1	A0A0F6B9Q1	A0A0F6B9Q1	ydeV	tr|A0A0F6B9Q1|A0A0F6B9Q1_SALT1 Autoinducer-2 kinase OS=Salmonella typhimurium (strain 14028s / SGSC 2262) OX=588858 GN=ydeV PE=3 SV=1	6	6	0.625217	1	0.831976	0.0804319	0.332	0.556828	0.237191	0.54064	0.669284	4629202	3333001	8279704	4205598	3145001	2895601	4114600	6018599	8957801					13	57.413	0	8.4339	23
A0A0F6B1C7	A0A0F6B1C7	A0A0F6B1C7	marA	tr|A0A0F6B1C7|A0A0F6B1C7_SALT1 DNA-binding transcriptional activator MarA OS=Salmonella typhimurium (strain 14028s / SGSC 2262) OX=588858 GN=marA PE=4 SV=1	1	1	0.141255	1	0.450269	0.447049	0.765685	0.693966	0.0653074	0.31231	1.54122	1803900	1470799	1168533	2704499	2319699	1809200	6110804	3771733	1473506					8.7	15.155	0.0031926	2.3978	2
A0A0F6B4E4	A0A0F6B4E4	A0A0F6B4E4	pgtA	tr|A0A0F6B4E4|A0A0F6B4E4_SALT1 Activator OS=Salmonella typhimurium (strain 14028s / SGSC 2262) OX=588858 GN=pgtA PE=4 SV=1	2	2	0.268456	1	1.60876	0.538017	0.829013	0.663658	0.24905	0.553772	0.412528	5107998	1959800	2023599	358506	2285600	1735600	2333201	1757499	1186499					6.5	47.525	0	5.7056	3
A0A0F6B1T6	A0A0F6B1T6	A0A0F6B1T6	zntB	tr|A0A0F6B1T6|A0A0F6B1T6_SALT1 Zinc transport protein ZntB OS=Salmonella typhimurium (strain 14028s / SGSC 2262) OX=588858 GN=zntB PE=3 SV=1	4	4	0.198087	1	1.24025	0.23101	0.529003	1.32928	0.738617	0.920965	1.07178	2356601	2838999	2079001	2702101	3377702	1876299	1570599	2100201	2210301					11.9	36.759	0	5.8252	13
A0A0F6AWZ0	A0A0F6AWZ0	A0A0F6AWZ0	mrcB	tr|A0A0F6AWZ0|A0A0F6AWZ0_SALT1 Penicillin-binding protein 1B OS=Salmonella typhimurium (strain 14028s / SGSC 2262) OX=588858 GN=mrcB PE=3 SV=1	29	29	0.984336	1	1.00279	0.433514	0.750886	1.15009	0.423173	0.721209	1.14689	229970000	185749900	170970100	265120100	238420000	174300000	190850000	163890000	231550100					39.9	93.866	0	226.81	239
A0A0F6B011	A0A0F6B011	A0A0F6B011	flgD	tr|A0A0F6B011|A0A0F6B011_SALT1 Basal-body rod modification protein FlgD OS=Salmonella typhimurium (strain 14028s / SGSC 2262) OX=588858 GN=flgD PE=3 SV=1	9	9	0.581345	1	1.09287	0.018497	0.183628	0.667201	0.0165372	0.213781	0.610503	162430100	123730000	110340000	77679010	74378980	87333940	134950100	126870000	99227960					55.2	23.987	0	208.22	115
A0A0F6B9K3	A0A0F6B9K3	A0A0F6B9K3	STM14_4848	tr|A0A0F6B9K3|A0A0F6B9K3_SALT1 Putative regulatory protein OS=Salmonella typhimurium (strain 14028s / SGSC 2262) OX=588858 GN=STM14_4848 PE=4 SV=1	5	5	0.272377	1	1.43145	0.793992	0.954714	1.08206	0.142447	0.418233	0.755918	5766799	5228102	4017802	4648601	3294100	3416899	5232500	3693099	2137163					50	10.971	0	20.925	14
[truncated: 1,795 more rows]
