# Supplementary material for: Loss of the Periplasmic Chaperone Skp and Mutations in the Efflux Pump AcrAB-TolC Play a Role in Acquired Resistance to Antimicrobial Peptides in Salmonella typhimurium
Source: Front Microbiol. 2020 Mar 10;11:189. doi: 10.3389/fmicb.2020.00189 (PMC7075815; doi:10.3389/fmicb.2020.00189)
Supplement: TABLE S3 — Description of the genes that were depleted or enriched according to the KEGG pathways database analysis. [file Table_3.xlsx]

## Sheet: Sheet1
comparison	ID	Description	geneID	Count	enrichment	pvalue	p.adjust	qvalue
RL1_skp mut	seo02030	Bacterial chemotaxis	STM14_2338/STM14_3893/STM14_5446/STM14_2334/STM14_3817/STM14_1966/STM14_2335/STM14_4305/STM14_3894/STM14_2330/STM14_2698	11	-35.6824	1.83482e-16	2.56875e-15	2.12453e-15
RL1_skp mut	seo02040	Flagellar assembly	STM14_2338/STM14_2378/STM14_3338/STM14_1345	4	-7.85355	0.00133996	0.00625314	0.00517177
RL1_skp mut	seo02020	Two-component system	STM14_2338/STM14_3893/STM14_5446/STM14_2334/STM14_1130/STM14_2378/STM14_3338/STM14_3817/STM14_1966/STM14_2335/STM14_4305/STM14_3894/STM14_1501/STM14_0773	14	-5.93478	3.12639e-09	2.18847e-08	1.81002e-08
RL1_skp mut	seo05132	Salmonella infection	STM14_2378/STM14_3338	2	-5.32919	0.0525985	0.184095	0.152259
RL1_skp mut	seo00220	Arginine biosynthesis	STM14_2170	1	-4.14493	0.216598	0.46952	0.388324
RL1_skp mut	seo01501	beta-Lactam resistance	STM14_1130	1	-3.73043	0.237684	0.46952	0.388324
RL1_skp mut	seo00910	Nitrogen metabolism	STM14_2170	1	-3.24386	0.268297	0.46952	0.388324
RL1_skp mut	seo00250	Alanine, aspartate and glutamate metabolism	STM14_2170	1	-2.33152	0.35324	0.514866	0.425829
RL1_skp mut	seo00540	Lipopolysaccharide biosynthesis	STM14_2735	1	-1.96339	0.404537	0.514866	0.425829
RL1_skp mut	seo03070	Bacterial secretion system	STM14_3472	1	-1.96339	0.404537	0.514866	0.425829
RL1_skp mut	seo02010	ABC transporters	STM14_2696/STM14_2695/STM14_0773/STM14_2698	4	-1.72506	0.195537	0.46952	0.388324
RL1_skp mut	seo00620	Pyruvate metabolism	STM14_4453	1	-1.30892	0.542544	0.632968	0.523507
RL1_skp mut	seo01200	Carbon metabolism	STM14_2170	1	-0.654462	0.796417	0.85768	0.709359
RL1_skp mut	seo01120	Microbial metabolism in diverse environments	STM14_2170	1	-0.269345	0.983054	0.983054	0.813053
RL1_skp mut	seo01110	Biosynthesis of secondary metabolites	STM14_4232	1	0.496815	0.892501	0.892501	0.469737
RL1_skp mut	seo01120	Microbial metabolism in diverse environments	STM14_0674/STM14_1025	2	1.12635	0.551105	0.629834	0.331492
RL1_skp mut	seo02020	Two-component system	STM14_3859/STM14_2624	2	1.77273	0.3136	0.418133	0.22007
RL1_skp mut	seo03070	Bacterial secretion system	STM14_3859	1	4.10526	0.218903	0.350245	0.18434
RL1_skp mut	seo00640	Propanoate metabolism	STM14_0431/STM14_0432	2	7.8	0.025518	0.051036	0.0268611
RL1_skp mut	seo00500	Starch and sucrose metabolism	STM14_4232/STM14_4420	2	8.66667	0.0209017	0.051036	0.0268611
RL1_skp mut	seo01503	Cationic antimicrobial peptide (CAMP) resistance	STM14_3859/STM14_0560/STM14_1389/STM14_0559	4	17.3333	4.859e-05	0.00038872	0.000204589
RL1_skp mut	seo01501	beta-Lactam resistance	STM14_3859/STM14_0560/STM14_0559	3	23.4	0.000210763	0.000843052	0.000443712
control strain_skp mut	seo00920	Sulfur metabolism	STM14_3538/STM14_3551/STM14_3552	3	-33.8684	3.95229e-05	0.00027666	0.000166412
control strain_skp mut	seo00450	Selenocompound metabolism	STM14_3538	1	-28.6	0.0345391	0.0805911	0.0484759
control strain_skp mut	seo01503	Cationic antimicrobial peptide (CAMP) resistance	STM14_0249	1	-11.9167	0.081381	0.142417	0.0856642
control strain_skp mut	seo00230	Purine metabolism	STM14_3538	1	-6.40299	0.147387	0.206342	0.124116
control strain_skp mut	seo01120	Microbial metabolism in diverse environments	STM14_3538/STM14_3551/STM14_3552	3	-4.64621	0.014672	0.051352	0.0308884
control strain_skp mut	seo02020	Two-component system	STM14_0249	1	-2.4375	0.351605	0.410205	0.24674
control strain_skp mut	seo01130	Biosynthesis of antibiotics	STM14_3538	1	-1.95	0.422657	0.422657	0.25423
control strain_skp mut	seo02020	Two-component system	STM14_2797	1	4.875	0.194662	0.194662	0.0683026
control strain_skp mut	seo00640	Propanoate metabolism	STM14_0431	1	21.45	0.04609	0.0691349	0.0242579
control strain_skp mut	seo01501	beta-Lactam resistance	STM14_2797	1	42.9	0.0231809	0.0691349	0.0242579
control strain_RL1	seo01503	Cationic antimicrobial peptide (CAMP) resistance	STM14_3859/STM14_0249/STM14_2838/STM14_0560/STM14_1389/STM14_0559	6	-15.8889	8.57426e-07	1.02044e-05	6.95036e-06
control strain_RL1	seo00920	Sulfur metabolism	STM14_3538/STM14_3553/STM14_3537/STM14_3551/STM14_3552/STM14_3539	6	-15.0526	1.20052e-06	1.02044e-05	6.95036e-06
control strain_RL1	seo01501	beta-Lactam resistance	STM14_3859/STM14_0560/STM14_0559	3	-14.3	0.000989234	0.00560566	0.0038181
control strain_RL1	seo00450	Selenocompound metabolism	STM14_3538/STM14_3539	2	-12.7111	0.0100684	0.0342325	0.0233162
control strain_RL1	seo00660	C5-Branched dibasic acid metabolism	STM14_0133	1	-5.95833	0.155883	0.331252	0.22562
control strain_RL1	seo00500	Starch and sucrose metabolism	STM14_4232/STM14_4420	2	-5.2963	0.0530476	0.12883	0.0877479
control strain_RL1	seo00290	Valine, leucine and isoleucine biosynthesis	STM14_0133	1	-4.76667	0.191101	0.360968	0.245861
control strain_RL1	seo00230	Purine metabolism	STM14_3538/STM14_3537/STM14_3539	3	-4.26866	0.0304996	0.0864155	0.0588589
control strain_RL1	seo00400	Phenylalanine, tyrosine and tryptophan biosynthesis	STM14_2087	1	-4.14493	0.216598	0.368217	0.250798
control strain_RL1	seo01210	2-Oxocarboxylic acid metabolism	STM14_0133	1	-3.17778	0.273172	0.422176	0.28755
control strain_RL1	seo01120	Microbial metabolism in diverse environments	STM14_3538/STM14_3553/STM14_3537/STM14_3551/STM14_3552/STM14_3539/STM14_0674/STM14_1025	8	-2.75331	0.00414859	0.0176315	0.0120091
control strain_RL1	seo03070	Bacterial secretion system	STM14_3859	1	-2.50877	0.333099	0.471891	0.321412
control strain_RL1	seo00520	Amino sugar and nucleotide sugar metabolism	STM14_2838	1	-1.76543	0.439236	0.4978	0.339059
control strain_RL1	seo01230	Biosynthesis of amino acids	STM14_2087/STM14_0133	2	-1.46667	0.401048	0.4978	0.339059
control strain_RL1	seo01130	Biosynthesis of antibiotics	STM14_3538/STM14_2087/STM14_3539	3	-1.3	0.411683	0.4978	0.339059
control strain_RL1	seo02020	Two-component system	STM14_3859/STM14_0249	2	-1.08333	0.56532	0.600652	0.409113
control strain_RL1	seo01110	Biosynthesis of secondary metabolites	STM14_2087/STM14_4232/STM14_0133	3	-0.910828	0.666968	0.666968	0.454282
control strain_RL1	seo01110	Biosynthesis of secondary metabolites	STM14_0853	1	0.188447	0.9973	0.9973	0.72173
control strain_RL1	seo01120	Microbial metabolism in diverse environments	STM14_0853	1	0.213619	0.994209	0.9973	0.72173
control strain_RL1	seo01130	Biosynthesis of antibiotics	STM14_0853	1	0.268966	0.98194	0.9973	0.72173
control strain_RL1	seo01200	Carbon metabolism	STM14_0853	1	0.519056	0.866089	0.9973	0.72173
control strain_RL1	seo03010	Ribosome	STM14_4135	1	0.758621	0.743461	0.991282	0.717375
control strain_RL1	seo00190	Oxidative phosphorylation	STM14_0853	1	1.31494	0.540255	0.785825	0.568689
control strain_RL1	seo00260	Glycine, serine and threonine metabolism	STM14_4591	1	1.64368	0.462051	0.739282	0.535006
control strain_RL1	seo00650	Butanoate metabolism	STM14_0853	1	1.84914	0.423307	0.739282	0.535006
control strain_RL1	seo00020	Citrate cycle (TCA cycle)	STM14_0853	1	2.1133	0.381876	0.739282	0.535006
control strain_RL1	seo00053	Ascorbate and aldarate metabolism	STM14_4457	1	2.57271	0.326033	0.739282	0.535006
control strain_RL1	seo00540	Lipopolysaccharide biosynthesis	STM14_4477/STM14_2735	2	3.11434	0.133484	0.355957	0.2576
control strain_RL1	seo02020	Two-component system	STM14_2338/STM14_3893/STM14_5446/STM14_2333/STM14_2852/STM14_1130/STM14_1686/STM14_2336/STM14_2378/STM14_3338/STM14_3817/STM14_1966/STM14_2335/STM14_2331/STM14_4305/STM14_3894/STM14_2797	17	5.71552	1.27951e-10	1.02361e-09	7.4077e-10
control strain_RL1	seo01501	beta-Lactam resistance	STM14_1130/STM14_2797	2	5.91724	0.0434157	0.13893	0.100542
control strain_RL1	seo05132	Salmonella infection	STM14_3483/STM14_2378/STM14_3338	3	6.3399	0.0107068	0.0428272	0.0309933
control strain_RL1	seo02040	Flagellar assembly	STM14_2338/STM14_1352/STM14_2378/STM14_3338/STM14_2337/STM14_1345/STM14_1341	7	10.9002	1.61161e-06	8.59528e-06	6.22027e-06
control strain_RL1	seo02030	Bacterial chemotaxis	STM14_2338/STM14_3893/STM14_5446/STM14_2333/STM14_2852/STM14_2336/STM14_3817/STM14_1966/STM14_2335/STM14_2331/STM14_2337/STM14_4305/STM14_3894/STM14_2330	14	36.018	2.81748e-21	4.50797e-20	3.26235e-20
